# Supplementary material for: Comprehensive Germline Profiling of High-Grade Serous Ovarian Cancer Using Whole-Exome Sequencing
Source: Int J Mol Sci. 2026 Jun 19;27(12):5564. doi: 10.3390/ijms27125564 (PMC13299865; doi:10.3390/ijms27125564)
Supplement: Supplementary file 1 [file ijms-27-05564-s001.zip]

Archive with 12 entries (12 files):
- Figure S1_300dpi;20cm(w).tif
- Figure S2_300dpi;40cm(w).tif
- Figure S3_300dpi;20cm(w).tif
- Figure S4_300dpi;20cm(w).tif
- Supplementary Methods_FF.pdf
- SuppleTableS1_PLPgermline.xlsx
- SuppleTableS2_AlleleFreq.xlsx
- SuppleTableS3_CancerrelatedPLP.xlsx
- SuppleTableS4_BaselineofMatchedcohort.xlsx
- SuppleTableS5_Listof74CHIPgenes.xlsx
- SuppleTableS6_Ovariancacerrelated.xlsx
- SuppleTableS7_Listofgermlinegenes.xlsx
