# Supplementary material for: Comprehensive Germline Profiling of High-Grade Serous Ovarian Cancer Using Whole-Exome Sequencing
Source: Int J Mol Sci. 2026 Jun 19;27(12):5564. doi: 10.3390/ijms27125564 (PMC13299865; doi:10.3390/ijms27125564)
Supplement: Supplementary file 1 [file ijms-27-05564-s001.zip › SuppleTableS1_PLPgermline.xlsx]

## Sheet: Supplemental Table 1
Supplementary Table S1. P/LP germline mutations in cancer-associated genes using WES in 59 HGSOC and 192 HC samples
Gene	HGVS	Function	dbSNP	Clinvar	Cancer-associated gene	HGSOC (N=39)	HC-FH(+) (N=156)	HC-FH(-) (N=36)
BRCA1	NM_007294:c.3157delG:p.E1053Kfs*9	Frameshift deletion	rs397509041	P	Yesa,b,c,d,f,g	HGSOC01	-	-
BRCA1	NM_007294:c.1180_1181insAG:p.G394Efs*17	Frameshift insertion	-	P	Yesa,b,c,d,f,g	HGSOC02	HC190	-
PIGT	NM_015937:c.C1342T:p.R448W	Missense	rs527236031	P/LP	Yese	HGSOC02,HGSOC36	-	-
DNAH1	NM_015512:c.11726_11727del:p.P3909Rfs*33	Frameshift deletion	rs779490893	P	Yese	HGSOC03	-	-
CDH23	NM_022124:c.C719T:p.P240L	Missense	rs121908354	P	Yese	HGSOC03	-	-
EXT2	NM_207122:c.C1171A:p.Q391K	Missense	rs570580540	LP	Yesc,d,f	HGSOC05	-	-
FOXL2	NM_023067:c.C1045G:p.R349G	Missense	rs201840174	LP	Yesc,d	HGSOC07,HGSOC37	-	-
BRCA1	NM_007294:c.3442delG:p.E1148Rfs*7	Frameshift deletion	rs80357808	P	Yesa,b,c,d,f,g	HGSOC07,HGSOC37	-	-
BRCA1	NM_007294:c.923_924del:p.S308Kfs*11	Frameshift deletion	rs886040331	P	Yesa,b,c,d,f,g	HGSOC08	HC023,HC031,HC080,HC184	-
USH2A	NM_206933:c.G9958T:p.G3320C	Missense	rs1285853856	P/LP	Yese	HGSOC09	-	-
GJB2	NM_004004:c.299_300del:p.H100Rfs*14	Frameshift deletion	rs111033204	P	Yesf	HGSOC09	-	-
FANCG	NM_004629:c.1589_1591del:p.D530_T531delinsA	In-frame deletion	rs767443643	LP	Yesc,d,f,g	HGSOC11	-	-
NT5C2	NM_001351169:c.C430T:p.R144X	Nonsense	rs764453448	P	Yesc,d	HGSOC11	-	-
BRCA2	NM_000059:c.C7480T:p.R2494X	Nonsense	rs80358972	P	Yesa,b,c,d,f,g	HGSOC16	HC041,HC074,HC076,HC183	-
NOTCH3	NM_000435:c.G224C:p.R75P	Missense	rs145069047	P	Yese	HGSOC16	-	-
HFE	NM_000410:c.686_688del:p.Y231del	In-frame deletion	rs766992720	LP	Yesa,f	HGSOC17	-	-
RPGRIP1	NM_020366:c.3560_3566del:p.R1189Gfs*7	Frameshift deletion	rs1445953313	P	Yese	HGSOC18	-	-
RAD51D	NM_002878:c.271_272insTA:p.K91Ifs*13	Frameshift insertion	rs753862052	P/LP	Yesb,f,g	HGSOC18	-	-
SERPINA1	NM_000295:c.227_229del:p.F76del	In-frame deletion	rs775982338	P	Yese,f	HGSOC22	-	HC129
TSHR	NM_000369:c.G1349A:p.R450H	Missense	rs189261858	P/LP	Yesc,d	HGSOC23	HC062,HC122	HC187
PDZRN3	NM_015009:c.G820A:p.D274N	Missense	rs748809996	LP	Yese	HGSOC25	-	HC167
PKHD1	NM_138694:c.T2507C:p.V836A	Missense	rs199568593	P/LP	Yese	HGSOC26	HC110	-
BRCA1	NM_007294:c.3627dupA:p.E1210Rfs*9	Frameshift insertion	rs80357729	P	Yesa,b,c,d,f,g	HGSOC30	HC075	-
BRCA2	NM_000059:c.7407_7408del:p.F2470Hfs*4	Frameshift deletion	rs397507915	P	Yesa,b,c,d,f,g	HGSOC31	HC073	-
SLC25A13	NM_014251:c.C1813T:p.R605X	Nonsense	rs80338729	P/LP	Yesf	HGSOC33	HC029	-
PRDM9	NM_020227:c.C229T:p.R77X	Nonsense	rs201284800	P	Yese	HGSOC35	-	-
OTOGL	NM_001378609:c.6133_6134del:p.A2046Rfs*21	Frameshift deletion	rs754134498	P/LP	Yese	HGSOC39	HC031	-
FUS	NM_004960:c.G616A:p.G206S	Missense	rs387906628	P	Yesc,d	-	HC001,HC005,HC078	-
BRCA1	NM_007294:c.G5445A:p.W1815X	Nonsense	rs397509284	P	Yesa,b,c,d,f,g	-	HC001,HC078	-
FSIP2	NM_173651:c.C17798T:p.S5933F	Missense	rs191083003	P	Yese	-	HC003,HC013,HC090,HC161	HC189
BRCA2	NM_000059:c.5467delA:p.N1824Mfs*16	Frameshift deletion	rs397507786	P	Yesa,b,c,d,f,g	-	HC007	-
PRX	NM_181882:c.C1174T:p.R392X	Nonsense	rs773009397	P	Yese	-	HC008	-
ERCC1	NM_001983:c.G184T:p.E62X	Nonsense	rs150584960	LP	Yesg	-	HC010	-
FBN1	NM_000138:c.C2860T:p.R954C	Missense	-	P/LP	Yesa	-	HC012	-
FLG	NM_002016:c.C5368T:p.Q1790X	Nonsense	rs200622741	P	Yese	-	HC015	-
BRCA2	NM_000059:c.4827_4828del:p.V1610Gfs*4	Frameshift deletion	rs1359123234	P	Yesa,b,c,d,f,g	-	HC021	-
BRCA2	NM_000059:c.5574_5577del:p.I1859Kfs*3	Frameshift deletion	rs1255151416	P	Yesa,b,c,d,f,g	-	HC022,HC040,HC159	-
DNAH3	NM_001347886:c.G5005A:p.G1669S	Missense	rs768646066	P	Yese	-	HC034	-
EYS	NM_001142800:c.4957dupA:p.S1653Kfs*2	Frameshift insertion	rs527236065	P	Yese	-	HC034,HC097	HC168
COL7A1	NM_000094:c.344dupG:p.N116Qfs*13	Frameshift insertion	rs1480404745	P	Yese,f	-	HC035	-
DNAH7	NM_018897:c.2478dupA:p.V827Sfs*20	Frameshift insertion	rs752238407	P	Yese	-	HC037	-
FLG	NM_002016:c.3321delA:p.G1109Efs*13	Frameshift deletion	rs200519781	P	Yese	-	HC037,HC046,HC105,HC126	-
HIF1A	NM_001530:c.G1892A:p.R631H	Missense	rs199752292	LP	Yesc,d	-	HC038	-
BRCA2	NM_000059:c.C9076T:p.Q3026X	Nonsense	rs80359159	P	Yesa,b,c,d,f,g	-	HC039	-
CPS1	NM_001875:c.C2407G:p.R803G	Missense	rs201716417	P/LP	Yese	-	HC039,HC180	-
VARS2	NM_020442:c.C1219T:p.R407X	Nonsense	rs985673517	P	Yese	-	HC043	-
MSH2	NM_000251:c.C2131T:p.R711X	Nonsense	rs63750636	P	Yesa,b,c,d,f,g	-	HC052,HC148	-
DNAH7	NM_018897:c.G5587A:p.D1863N	Missense	rs118190947	P	Yese	-	HC056,HC060,HC091,HC098,HC111	-
DPYS	NM_001385:c.C1393T:p.R465X	Nonsense	rs201280871	P	Yese	-	HC060	-
BRIP1	NM_032043:c.3072delG:p.S1025Hfs*34	Frameshift deletion	rs1342519012	LP	Yesb,c,d,f,g	-	HC060	-
FLG	NM_002016:c.C7661G:p.S2554X	Nonsense	rs121909626	P/LP	Yese	-	HC063,HC106	-
EYS	NM_001142800:c.C8805A:p.Y2935X	Nonsense	rs527236067	P/LP	Yese	-	HC066,HC073,HC075	-
ATP8B1	NM_001374385:c.1587_1589del:p.F529del	In-frame deletion	rs756395915	P/LP	Yese	-	HC067	-
PKHD1	NM_138694:c.G6840A:p.W2280X	Nonsense	-	P	Yese	-	HC068	-
FSIP2	NM_173651:c.G18448A:p.V6150I	Missense	rs558463276	P	Yese	-	HC070	-
DPYS	NM_001385:c.A1001G:p.Q334R	Missense	rs121964923	P	Yese	-	HC071,HC084	-
BRCA2	NM_000059:c.3742_3745del:p.S1248Rfs*10	Frameshift deletion	rs1338928084	P	Yesa,b,c,d,f,g	-	HC077	-
BRCA2	NM_000059:c.5718_5719del:p.L1908Rfs*2	Frameshift deletion	rs80359530	P	Yesa,b,c,d,f,g	-	HC078	-
NTHL1	NM_002528:c.C568T:p.Q190X	Nonsense	rs1455020789	P	Yesb,c,d,g	-	HC079	-
BRCA1	NM_007294:c.C390A:p.Y130X	Nonsense	rs80356888	P	Yesa,b,c,d,f,g	-	HC079	-
HSPG2	NM_005529:c.G9970A:p.G3324R	Missense	rs1294413650	LP	Yese	-	HC081	-
BRCA1	NM_007294:c.3358_3359del:p.V1120*	Nonsense	rs80357945	P	Yesa,b,c,d,f,g	-	HC081	-
MAPK7	NM_002749:c.G886A:p.A296T	Missense	rs147296805	P	Yese	-	HC082	HC140
GJB2	NM_004004:c.235delC:p.L79Cfs*3	Frameshift deletion	rs80338943	P	Yesf	-	HC086	HC094
FLG	NM_002016:c.C9887A:p.S3296X	Nonsense	rs761212672	P	Yese	-	HC086,HC153	-
FLG	NM_002016:c.63delA:p.D22Ifs*7	Frameshift deletion	-	P	Yese	-	HC089	-
DYSF	NM_001130987:c.3567_3568del:p.S1191*	Nonsense	rs1289549098	P	Yese	-	HC098	-
DNAH8	NM_001206927:c.G9304T:p.E3102X	Nonsense	rs1223799853	P	Yese	-	HC100	-
ERCC1	NM_001983:c.C121T:p.R41X	Nonsense	rs867518898	P	Yesg	-	HC100	-
BRCA1	NM_007294:c.3756_3759del:p.S1253Rfs*10	Frameshift deletion	rs80357868	P	Yesa,b,c,d,f,g	-	HC102,HC103	-
NHEJ1	NM_024782:c.T367C:p.C123R	Missense	rs118204452	P	Yesg	-	HC103	-
TSHR	NM_000369:c.C1555T:p.R519C	Missense	rs756016910	P	Yesc,d	-	HC103	-
BRCA2	NM_000059:c.750_753del:p.D252Vfs*24	Frameshift deletion	rs1455701926	P	Yesa,b,c,d,f,g	-	HC105	-
ATM	NM_000051:c.5287_5288insAG:p.Y1763*	Nonsense	-	P/LP	Yesb,c,d,f,g	-	HC106	-
MUTYH	NM_001048174:c.C13T:p.R5X	Nonsense	rs587780088	P/LP	Yesa,b,c,d,f,g	-	HC107	-
ADAMTS17	NM_139057:c.C955T:p.R319X	Nonsense	rs201484140	P	Yese	-	HC109	-
SPTB	NM_001355436:c.G5455T:p.E1819X	Nonsense	rs200386310	LP	Yese	-	HC118,HC161	-
ZSWIM7	NM_001042697:c.231_232del:p.C78Ffs*21	Frameshift deletion	rs368517882	LP	Yese,g	-	HC119	-
TGM1	NM_000359:c.C160T:p.R54X	Nonsense	rs140000324	P	Yese	-	HC120	-
ATP7B	NM_000053:c.2304dupC:p.M769Hfs*26	Frameshift insertion	rs1281430720	P	Yesa	-	HC144	-
TSHR	NM_000369:c.C494T:p.T165M	Missense	rs772600260	LP	Yesc,d	-	HC147	-
BRCA2	NM_000059:c.A1399T:p.K467X	Nonsense	rs80358427	P	Yesa,b,c,d,f,g	-	HC148	-
ZFP36L2	NM_006887:c.922_930del:p.S308_S310del	In-frame deletion	rs150534134	P	Yese	-	HC156	-
POLH	NM_006502:c.C499T:p.R167X	Nonsense	-	P	Yesf,g	-	HC157	-
CENPJ	NM_018451:c.C1132T:p.R378X	Nonsense	rs201111299	P	Yese	-	HC180	-
BRCA1	NM_007294:c.G5260T:p.E1754X	Nonsense	rs80357432	P	Yesa,b,c,d,f,g	-	HC181	-
TRIM37	NM_015294:c.C1081T:p.R361X	Nonsense	rs1294799200	P/LP	Yese,f	-	HC183	-
GBA	NM_000157:c.G415C:p.A139P	Missense	rs878853314	LP	Yesf	-	-	HC136
ATP7B	NM_000053:c.C2975T:p.P992L	Missense	rs201038679	P/LP	Yesa	-	-	HC141
FLG	NM_002016:c.G5841A:p.W1947X	Nonsense	rs748135905	P	Yese	-	-	HC166
ADGRV1	NM_032119:c.C1055T:p.P352L	Missense	rs765574676	P/LP	Yese	-	-	HC166
RAG1	NM_000448:c.T2867C:p.I956T	Missense	rs182385524	P	Yese	-	-	HC166
DPYS	NM_001385:c.C1468T:p.R490C	Missense	rs142574766	P/LP	Yese	-	-	HC175
GALNS	NM_000512:c.C451A:p.P151T	Missense	rs781439830	P/LP	Yese	-	-	HC185
a ACMG SF (version 3.2)
b BROCA (version 14)
c COSMIC (version 99)
d NCG canonical drivers (version 7.1)
e NCG candidate drivers (version 7.1)
f Cancer predisposition gene
g DNA damage repair gene
A dash ("-") in the dbSNP column indicates that the variant does not have a Reference SNP accession number in the dbSNP database.
A dash ("-") in the group columns (HGSOC, HC-FH(+), or HC-FH(-)) represents that the variant is not reported in the respective group.
Abbreviation: P/LP, Pathogenic/Likely pathogenic; WES, Whole exome sequencing; HGSOC, High-grade serous ovarian cancer; HC, Healthy control; HBOC, Hereditary breast and ovarian cancer; FH, Family history; HGVS, Human genome variation society; ACMG, American College of Medical Genetics and Genomics; SF, Secondary findings; COSMIC, Catalogue Of Somatic Mutations In Cancer; NCG, Network of Cancer Ge…
