# Supplementary material for: Comprehensive Germline Profiling of High-Grade Serous Ovarian Cancer Using Whole-Exome Sequencing
Source: Int J Mol Sci. 2026 Jun 19;27(12):5564. doi: 10.3390/ijms27125564 (PMC13299865; doi:10.3390/ijms27125564)
Supplement: Supplementary file 1 [file ijms-27-05564-s001.zip › SuppleTableS2_AlleleFreq.xlsx]

## Sheet: Supplemental Table 2
Supplementary Table S2. Allele frequencies and comparative analysis of P/LP germline mutations in the HGSOC, HC-FH(+), or HC-FH(-) groups
		Allele Frequency (%)				Odds Ratio (95% CI) & adjusted p-value
		Cases			Control
Gene	HGVS	HGSOC	HC-FH(+)	HC-FH(-)	gnomAD (EAS)	HGSOC vs gnomAD (EAS)	HC-FH(+) vs gnomAD (EAS)	HC-FH(-) vs gnomAD (EAS)
BRCA1	NM_007294:c.923_924del:p.S308Kfs*11	0.85	1.28	-	-	OR=132.68 (5.38-3273.91),	OR=151.60 (8.14-2822.11),	-
						p.adj=0.002	p.adj<.001
BRCA1	NM_007294:c.1180_1181insAG:p.G394Efs*17	0.85	0.32	-	-	OR=132.68 (5.38-3273.91),	OR=50.05 (2.03-1231.03),	-
						p.adj=0.002	p.adj=0.01
BRCA2	NM_000059:c.7407_7408del:p.F2470Hfs*4	0.85	0.32	-	-	OR=132.68 (5.38-3273.91),	OR=50.05 (2.03-1231.03),	-
						p.adj=0.002	p.adj=0.01
BRCA2	NM_000059:c.C7480T:p.R2494X	0.85	1.28	-	5.04 x 10-3	OR=169.65 (15.28-1883.79),	OR=257.78 (47.04-1412.59),	-
						p.adj=0.03	p.adj<.001
BRCA1	NM_007294:c.3627dupA:p.E1210Rfs*9	0.85	0.32	-	5.04 x 10-3	OR=169.65 (15.28-1883.79),	OR=63.82 (5.77-705.68),	-
						p.adj=0.03	p.adj=0.04
BRCA1	NM_007294:c.3442delG:p.E1148Rfs*7	1.69	-	-	2.52 x 10-3	OR=684.47 (61.64-7600.75),	-	-
						p.adj<.001
PIGT	NM_015937:c.C1342T:p.R448W	1.69	-	-	0.01	OR=171.10 (31.04-943.32),	-	-
						p.adj=0.002
BRCA1	NM_007294:c.3157delG:p.E1053Kfs*9	0.85	-	-	-	OR=132.68 (5.38-3273.91),	-	-
						p.adj=0.002
USH2A	NM_206933:c.G9958T:p.G3320C	0.85	-	-	-	OR=132.68 (5.38-3273.91),	-	-
						p.adj=0.002
NT5C2	NM_001351169:c.C430T:p.R144X	0.85	-	-	7.58 x 10-3	OR=113.10 (11.68-1095.19),	-	-
						p.adj=0.03
PRDM9	NM_020227:c.C229T:p.R77X	0.85	-	-	7.56 x 10-3	OR=113.10 (11.68-1095.19),	-	-
						p.adj=0.03
SLC25A13	NM_014251:c.C1813T:p.R605X	0.85	0.32	-	0.01	OR=84.82 (9.41-764.59),	OR=31.91 (3.56-286.31),	-
						p.adj=0.03	p.adj=0.06
ADAMTS17	NM_139057:c.C955T:p.R319X	-	0.32	-	-	-	OR=50.05 (2.03-1231.03),	-
							p.adj=0.01
ATM	NM_000051:c.5287_5288insAG:p.Y1763*	-	0.32	-	-	-	OR=50.05 (2.03-1231.03),	-
							p.adj=0.01
BRCA1	NM_007294:c.3358_3359del:p.V1120*	-	0.32	-	-	-	OR=50.05 (2.03-1231.03),	-
							p.adj=0.01
BRCA1	NM_007294:c.3756_3759del:p.S1253Rfs*10	-	0.64	-	-	-	OR=83.68 (4.01-1746.76),	-
							p.adj=0.01
BRCA1	NM_007294:c.G5260T:p.E1754X	-	0.32	-	-	-	OR=50.05 (2.03-1231.03),	-
							p.adj=0.01
BRCA1	NM_007294:c.G5445A:p.W1815X	-	0.64	-	-	-	OR=83.68 (4.01-1746.76),	-
							p.adj=0.01
BRCA2	NM_000059:c.4827_4828del:p.V1610Gfs*4	-	0.32	-	-	-	OR=50.05 (2.03-1231.03),	-
							p.adj=0.01
BRCA2	NM_000059:c.5467delA:p.N1824Mfs*16	-	0.32	-	-	-	OR=50.05 (2.03-1231.03),	-
							p.adj=0.01
BRCA2	NM_000059:c.5574_5577del:p.I1859Kfs*3	-	0.96	-	0.02	-	OR=50.44 (5.23-486.29),	-
							p.adj=0.01
COL7A1	NM_000094:c.344dupG:p.N116Qfs*13	-	0.32	-	-	-	OR=50.05 (2.03-1231.03),	-
							p.adj=0.01
DYSF	NM_001130987:c.3567_3568del:p.S1191*	-	0.32	-	-	-	OR=50.05 (2.03-1231.03),	-
							p.adj=0.01
ERCC1	NM_001983:c.C121T:p.R41X	-	0.32	-	-	-	OR=50.05 (2.03-1231.03),	-
							p.adj=0.01
FBN1	NM_000138:c.C2860T:p.R954C	-	0.32	-	-	-	OR=50.05 (2.03-1231.03),	-
							p.adj=0.01
FLG	NM_002016:c.63delA:p.D22Ifs*7	-	0.32	-	-	-	OR=50.05 (2.03-1231.03),	-
							p.adj=0.01
FUS	NM_004960:c.G616A:p.G206S	-	0.96	-	0.07	-	OR=13.76 (4.16-45.48),	-
							p.adj=0.01
MSH2	NM_000251:c.C2131T:p.R711X	-	0.64	-	-	-	OR=83.68 (4.01-1746.76),	-
							p.adj=0.01
NTHL1	NM_002528:c.C568T:p.Q190X	-	0.32	-	-	-	OR=50.05 (2.03-1231.03),	-
							p.adj=0.01
TRIM37	NM_015294:c.C1081T:p.R361X	-	0.32	-	-	-	OR=50.05 (2.03-1231.03),	-
							p.adj=0.01
BRCA1	NM_007294:c.C390A:p.Y130X	-	0.32	-	2.52 x 10-3	-	OR=127.65 (7.97-2045.38),	-
							p.adj=0.03
BRCA2	NM_000059:c.3742_3745del:p.S1248Rfs*10	-	0.32	-	2.52 x 10-3	-	OR=127.65 (7.97-2045.38),	-
							p.adj=0.03
BRCA2	NM_000059:c.750_753del:p.D252Vfs*24	-	0.32	-	2.52 x 10-3	-	OR=127.65 (7.97-2045.38),	-
							p.adj=0.03
BRCA2	NM_000059:c.A1399T:p.K467X	-	0.32	-	2.52 x 10-3	-	OR=127.65 (7.97-2045.38),	-
							p.adj=0.03
CENPJ	NM_018451:c.C1132T:p.R378X	-	0.32	-	2.52 x 10-3	-	OR=127.65 (7.97-2045.38),	-
							p.adj=0.03
ERCC1	NM_001983:c.G184T:p.E62X	-	0.32	-	2.52 x 10-3	-	OR=127.65 (7.97-2045.38),	-
							p.adj=0.03
NHEJ1	NM_024782:c.T367C:p.C123R	-	0.32	-	2.52 x 10-3	-	OR=127.65 (7.97-2045.38),	-
							p.adj=0.03
TSHR	NM_000369:c.C494T:p.T165M	-	0.32	-	2.52 x 10-3	-	OR=127.65 (7.97-2045.38),	-
							p.adj=0.03
VARS2	NM_020442:c.C1219T:p.R407X	-	0.32	-	2.53 x 10-3	-	OR=127.65 (7.97-2045.38),	-
							p.adj=0.03
DNAH7	NM_018897:c.G5587A:p.D1863N	-	1.6	-	0.46	-	OR=3.52 (1.44-8.61),	-
							p.adj=0.04
CPS1	NM_001875:c.C2407G:p.R803G	-	0.64	-	0.04	-	OR=16.75 (2.35-119.34),	-
							p.adj=0.04
EYS	NM_001142800:c.C8805A:p.Y2935X	-	0.96	-	0.17	-	OR=5.74 (1.80-18.36),	-
							p.adj=0.04
ATP8B1	NM_001374385:c.1587_1589del:p.F529del	-	0.32	-	5.04 x 10-3	-	OR=63.82 (5.77-705.68),	-
							p.adj=0.04
BRCA2	NM_000059:c.5718_5719del:p.L1908Rfs*2	-	0.32	-	5.04 x 10-3	-	OR=63.82 (5.77-705.68),	-
							p.adj=0.04
BRCA2	NM_000059:c.C9076T:p.Q3026X	-	0.32	-	5.04 x 10-3	-	OR=63.82 (5.77-705.68),	-
							p.adj=0.04
PKHD1	NM_138694:c.G6840A:p.W2280X	-	0.32	-	5.05 x 10-3	-	OR=63.82 (5.77-705.68),	-
							p.adj=0.04
GBA	NM_000157:c.G415C:p.A139P	-	-	1.39	-	-	-	OR=218.03 (8.81-5397.87),
								p.adj=0.003
ADGRV1	NM_032119:c.C1055T:p.P352L	-	-	1.39	2.52 x 10-3	-	-	OR=559.14 (34.63-9026.94),
								p.adj=0.03
GALNS	NM_000512:c.C451A:p.P151T	-	-	1.39	5.04 x 10-3	-	-	OR=279.56 (25.07-3118.00),
								p.adj=0.03
FLG	NM_002016:c.G5841A:p.W1947X	-	-	1.39	0.01	-	-	OR=139.77 (15.43-1266.07),
								p.adj=0.03
OR, 95% CI, and p-values were estimated using a pairwise two-sided fisher exact test. For adjustment for multiple comparisons, a Benjamini–Hochberg adjusted p-value less than 0.05 were considered significant. Abbreviation: P/LP, Pathogenic/Likely pathogenic; HGSOC, High-grade serous ovarian cancer; HC, Healthy control; FH, Family history; HGVS, Human genome variation society; gnomAD, Genome Aggre…
