# Supplementary material for: Comprehensive Germline Profiling of High-Grade Serous Ovarian Cancer Using Whole-Exome Sequencing
Source: Int J Mol Sci. 2026 Jun 19;27(12):5564. doi: 10.3390/ijms27125564 (PMC13299865; doi:10.3390/ijms27125564)
Supplement: Supplementary file 1 [file ijms-27-05564-s001.zip › SuppleTableS3_CancerrelatedPLP.xlsx]

## Sheet: Supplemental Table 3
Supplementary Table S3. Cancer-related P/LP germline mutation associations between HGSOC, HC-FH(+), and HC-FH(-) groups
	Group	Total	With cancer-related germline mutations		Without cancer-related germline mutation
			Number	Frequency (%)	Number	Frequency (%)	OR (95% CI)	p-value	adjusted p-value
All P/LP1	HC-FH(+)	156	77	49.4	79	50.6	ref
	HGSOC	39	22	56.4	17	43.6	1.33 (0.62-2.88)	0.48	0.48
	HC-FH(-)	36	12	33.3	24	66.7	ref
	HGSOC	39	22	56.4	17	43.6	2.55 (0.92-7.38)	0.06	0.14
	HC-FH(-)	36	12	33.3	24	66.7	ref
	HC-FH(+)	156	77	49.4	79	50.6	1.94 (0.86-4.58)	0.1	0.14
Significant P/LP2	HC-FH(+)	156	48	30.8	108	69.2	ref
	HGSOC	39	13	33.3	26	66.7	1.12 (0.49- 2.50)	0.85	0.85
	HC-FH(-)	36	3	8.3	33	91.7	ref
	HGSOC	39	13	33.3	26	66.7	5.38 (1.29-32.52)	1.08 x 10-2	0.02
	HC-FH(-)	36	3	8.3	33	91.7	ref
	HC-FH(+)	156	48	30.8	108	69.2	4.86 (1.42-25.96)	5.81 x 10-3	0.02
1 In total, 94 P/LP germline mutations in 60 cancer-related genes were obtained from 111 of 231 subjects in this study.
2 In comparative analysis, 50 P/LP germline mutations in 30 cancer-related genes were identified from 64 of 231 subjects in this study.
OR, 95% CI, and p-values were estimated using a pairwise two-sided fisher exact test.
For multiple testing correction, a Benjamini–Hochberg adjusted p-value less than 0.05 were considered significant.
Abbreviation: P/LP, Pathogenic/Likely pathogenic; HGSOC, High-grade serous ovarian cancer; HC, Healthy control; FH, Family history; OR, Odd ratio; CI, Confidence interval
