# Supplementary material for: Comprehensive Germline Profiling of High-Grade Serous Ovarian Cancer Using Whole-Exome Sequencing
Source: Int J Mol Sci. 2026 Jun 19;27(12):5564. doi: 10.3390/ijms27125564 (PMC13299865; doi:10.3390/ijms27125564)
Supplement: Supplementary file 1 [file ijms-27-05564-s001.zip › SuppleTableS4_BaselineofMatchedcohort.xlsx]

## Sheet: Supplemental Table 4
Supplementary Table S4. Clinical information on matched HGSOC and HC samples using propensity score matching (PSM)
Characteristics	HGSOC (n=32)	HC (n=47)
Age (mean ± S.D.)	53.91 ± 9.06	52.53 ± 8.69
30-39 years	1 (3.1%)	2 (4.3%)
40-49 years	10 (31.2%)	17 (36.2%)
50-59 years	10 (31.2%)	18 (38.3%)
60-69 years	9 (28.1%)	9 (19.1%)
70-79 years	2 (6.2%)	1 (2.1%)
Underlying disease (Hypertension, diabetes, thyroid disease, rheumatic disease..etc.)	10 (31.2%)	1 (2.1%)
Concurrent history of any cancer	3 (9.4%)	-
Family history in third-degree
Histology
HBOC-related cancers	3 (9.4%)	12 (25.5%)
Breast cancer (BC)	-	8 (17%)
Ovarian cancer (OC)	2 (6.2%)	4 (8.5%)
Prostate cancer (PC)	-	-
Pancreatic cancer (PA)	1 (3.1%)	-
Other cancers	10 (31.2%)	-
Unspecified cancers	2 (6.2%)	-
Number of HBOC-related family history	0.09 ( 0 - 1 )	0.4 ( 0 - 3 )
0	29 (90.6%)	35 (74.5%)
1	3 (9.4%)	7 (14.9%)
2	-	3 (6.4%)
3	-	2 (4.3%)
A dash ("-") in the table represents that no sample is reported in the respective group.
Abbreviation: HGSOC, High-grade serous ovarian cancer; HC, Healthy control; SD, Standard deviation; HBOC, Hereditary breast and ovarian cancer
