# Supplementary material for: Comprehensive Germline Profiling of High-Grade Serous Ovarian Cancer Using Whole-Exome Sequencing
Source: Int J Mol Sci. 2026 Jun 19;27(12):5564. doi: 10.3390/ijms27125564 (PMC13299865; doi:10.3390/ijms27125564)
Supplement: Supplementary file 1 [file ijms-27-05564-s001.zip › SuppleTableS5_Listof74CHIPgenes.xlsx]

## Sheet: Supplemental Table 5
Supplementary Table S5. List of 74 CHIP genes
Gene name	Accession
ASXL1	NM_015338
ASXL2	NM_018263
BCOR	NM_001123385
BCORL1	NM_021946
BRAF	NM_004333
BRCC3	NM_024332
CBL	NM_005188
CBLB	NM_170662
CEBPA	NM_004364
CREBBP	NM_004380
CSF1R	NM_005211
CSF3R	NM_000760
CTCF	NM_006565
CUX1	NM_181552
DNMT3A	NM_022552
EED	NM_003797
EP300	NM_001429
ETNK1	NM_018638
ETV6	NM_001987
EZH2	NM_001203247
FLT3	NM_004119
GATA1	NM_002049
GATA2	NM_001145661
GATA3	NM_001002295
GNA13	NM_006572
GNAS	NM_000516
GNB1	NM_002074
IDH1	NM_005896
IDH2	NM_002168
IKZF1	NM_006060
IKZF2	NM_016260
IKZF3	NM_012481
JAK1	NM_002227
JAK2	NM_004972
JAK3	NM_000215
KDM6A	NM_021140
KIT	NM_000222
KRAS	NM_033360
LUC7L2	NM_016019
MLL	NM_005933
MLL2	NM_003482
MPL	NM_005373
NF1	NM_000267
NPM1	NM_002520
NRAS	NM_002524
PDS5B	NM_015032
PDSS2	NM_020381
PHF6	NM_001015877
PHIP	NM_017934
PPM1D	NM_003620
PRPF40B	NM_001031698
PRPF8	NM_006445
PTEN	NM_000314
PTPN11	NM_002834
RAD21	NM_006265
RUNX1	NM_001001890
SETBP1	NM_015559
SETD2	NM_014159
SETDB1	NM_001145415
SF1	NM_004630
SF3A1	NM_005877
SF3B1	NM_012433
SRSF2	NM_003016
SMC1A	NM_006306
SMC3	NM_005445
STAG1	NM_005862
STAG2	NM_006603
SUZ12	NM_015355
TET2	NM_001127208
TP53	NM_001126112
U2AF1	NM_006758
U2AF2	NM_007279
WT1	NM_024426
ZRSR2	NM_005089
Abbreviation: CHIP, clonal hematopoiesis of indeterminate potential
Reference
Bick AG, Weinstock JS, Nandakumar SK, et al. Inherited causes of clonal haematopoiesis in 97,691 whole genomes. Nature. 2020;586(7831):763-768.
