# Supplementary material for: Comprehensive Germline Profiling of High-Grade Serous Ovarian Cancer Using Whole-Exome Sequencing
Source: Int J Mol Sci. 2026 Jun 19;27(12):5564. doi: 10.3390/ijms27125564 (PMC13299865; doi:10.3390/ijms27125564)
Supplement: Supplementary file 1 [file ijms-27-05564-s001.zip › SuppleTableS6_Ovariancacerrelated.xlsx]

## Sheet: Supplemental Table 6
Supplementary Table S6.Ovarian cancer-related P/LP germline mutations and CHIP associations between matched HGSOC and HC groups
			Total	Multivariate logistic regression
Variable	Levels		Number	OR (95% CI)	p-value
Age	-		79	1.02 (0.97-1.08)	0.45
Family history	Absent		64	ref
	Present		15	0.46 (0.05-2.76)	0.42
P/LP germline mutations1	Absent		66	ref
	Present		13	15.53 (2.90-176.53)	<0.01
CHIP	Absent		73	ref
	Present		6	0.55 (0.06-3.37)	0.55
1 For P/LP germline mutations, 20 ovarian cancer-related genes including BRCA1, BRCA2, CDH1, PALB2, PTEN, TP53, BRIP1, CDKN2A, CHEK2, MLH1, MSH2, MSH6, PMS2, EPCAM, NBN, NF1, RAD51C, RAD51D, STK11, and ATM were selected based on the NCCN guidelines for ovarian cancer [1].
Abbreviation: P/LP, Pathogenic/Likely pathogenic; HGSOC, High-grade serous ovarian cancer; HC, Healthy control; FH, Family history; OR, Odd ratio; CI, Confidence interval
Reference
1. Cheng HH, Giri VN, Goggins M, et al. NCCN Guidelines® Insights: Genetic/Familial High-Risk Assessment: Breast, Ovarian, Pancreatic, and Prostate, Version 2.2026. J Natl Compr Canc Netw. 2026;24(2):2-10. doi:10.6004/jnccn.2026.0007
