# Supplementary material for: Comprehensive Germline Profiling of High-Grade Serous Ovarian Cancer Using Whole-Exome Sequencing
Source: Int J Mol Sci. 2026 Jun 19;27(12):5564. doi: 10.3390/ijms27125564 (PMC13299865; doi:10.3390/ijms27125564)
Supplement: Supplementary file 1 [file ijms-27-05564-s001.zip › SuppleTableS7_Listofgermlinegenes.xlsx]

## Sheet: Supplemental Table 7
Supplementary Table S7. List of 3,691 genes in cancer predisposition gene panel
Gene	ACMG SF1 v3.2 (N=81)	BROCA Cancer Risk Panel2 v14 (N=66)	COSMIC3 v99 (N=743)	NCG Candidate Drivers4 v7.1 (N=2,756)	NCG Canonical Drivers4 v7.1 (N=591)	Cancer Predisposition Gene5 (N=114)	DNA Damage Repair6 (N=276)
A1CF	0	0	1	0	1	0	0
A2ML1	0	0	0	1	0	0	0
AADACL4	0	0	0	1	0	0	0
ABCA10	0	0	0	1	0	0	0
ABCA13	0	0	0	1	0	0	0
ABCA7	0	0	0	1	0	0	0
ABCB1	0	0	0	1	0	0	0
ABCB11	0	0	0	0	0	1	0
ABCB5	0	0	0	1	0	0	0
ABCC3	0	0	0	1	0	0	0
ABCC5	0	0	0	1	0	0	0
ABCC9	0	0	0	1	0	0	0
ABCD1	0	0	0	1	0	0	0
ABCF1	0	0	0	1	0	0	0
ABCF2	0	0	0	1	0	0	0
ABCG2	0	0	0	1	0	0	0
ABCG8	0	0	0	1	0	0	0
ABHD15	0	0	0	1	0	0	0
ABI1	0	0	1	0	1	0	0
ABI3	0	0	0	1	0	0	0
ABL1	0	0	1	0	1	0	0
ABL2	0	0	1	0	1	0	0
ABLIM2	0	0	0	1	0	0	0
ACAN	0	0	0	1	0	0	0
ACD	0	0	0	1	0	0	0
ACE	0	0	0	1	0	0	0
ACKR3	0	0	1	0	1	0	0
ACO1	0	0	0	1	0	0	0
ACOXL	0	0	0	1	0	0	0
ACSL3	0	0	1	0	0	0	0
ACSL6	0	0	1	1	0	0	0
ACSM1	0	0	0	1	0	0	0
ACSM2A	0	0	0	1	0	0	0
ACSM4	0	0	0	1	0	0	0
ACTA2	1	0	0	0	0	0	0
ACTB	0	0	0	1	0	0	0
ACTC1	1	0	0	0	0	0	0
ACTG1	0	0	0	1	0	0	0
ACTL6B	0	0	0	1	0	0	0
ACTL7B	0	0	0	1	0	0	0
ACVR1	0	0	1	0	1	0	0
ACVR1B	0	0	1	0	1	0	0
ACVR2A	0	0	1	0	1	0	0
ACVR2B	0	0	0	1	0	0	0
ACVRL1	1	0	0	0	0	0	0
ADAM10	0	0	0	1	0	0	0
ADAM2	0	0	0	1	0	0	0
ADAM22	0	0	0	1	0	0	0
ADAM29	0	0	0	1	0	0	0
ADAM7	0	0	0	1	0	0	0
ADAMTS12	0	0	0	1	0	0	0
ADAMTS17	0	0	0	1	0	0	0
ADAMTS18	0	0	0	1	0	0	0
ADAMTS19	0	0	0	1	0	0	0
ADAMTS20	0	0	0	1	0	0	0
ADAMTS3	0	0	0	1	0	0	0
ADAMTS5	0	0	0	1	0	0	0
ADAMTS6	0	0	0	1	0	0	0
ADAMTS9	0	0	0	1	0	0	0
ADAMTSL3	0	0	0	1	0	0	0
ADCK1	0	0	0	1	0	0	0
ADCY1	0	0	0	1	0	0	0
ADCY2	0	0	0	1	0	0	0
ADCY3	0	0	0	1	0	0	0
ADCY5	0	0	0	1	0	0	0
ADCY8	0	0	0	1	0	0	0
ADD2	0	0	0	1	0	0	0
ADD3	0	0	0	1	0	0	0
ADGRA1	0	0	0	1	0	0	0
ADGRB3	0	0	0	1	0	0	0
ADGRD1	0	0	0	1	0	0	0
ADGRF2	0	0	0	1	0	0	0
ADGRG4	0	0	0	1	0	0	0
ADGRG6	0	0	0	1	0	0	0
ADGRL1	0	0	0	1	0	0	0
ADGRL2	0	0	0	1	0	0	0
ADGRL3	0	0	0	1	0	0	0
ADGRV1	0	0	0	1	0	0	0
ADH1B	0	0	0	1	0	0	0
ADIG	0	0	0	1	0	0	0
ADIPOQ	0	0	0	1	0	0	0
ADNP	0	0	0	1	0	0	0
ADRA1A	0	0	0	1	0	0	0
ADRA1B	0	0	0	1	0	0	0
ADRB3	0	0	0	1	0	0	0
AEN	0	0	0	0	0	0	1
AFDN	0	0	1	0	1	0	0
AFF1	0	0	1	0	0	0	0
AFF2	0	0	0	1	0	0	0
AFF3	0	0	1	0	1	0	0
AFF4	0	0	1	0	1	0	0
AFM	0	0	0	1	0	0	0
AFMID	0	0	0	1	0	0	0
AGBL2	0	0	0	1	0	0	0
AGBL5	0	0	0	1	0	0	0
AGGF1	0	0	0	1	0	0	0
AGO4	0	0	0	1	0	0	0
AGTR2	0	0	0	1	0	0	0
AHCTF1	0	0	0	1	0	0	0
AHCYL2	0	0	0	1	0	0	0
AHI1	0	0	0	1	0	0	0
AHNAK	0	0	0	1	0	0	0
AHNAK2	0	0	0	1	0	0	0
AHSA1	0	0	0	1	0	0	0
AJAP1	0	0	0	1	0	0	0
AJUBA	0	0	0	1	0	0	0
AK8	0	0	0	1	0	0	0
AKAP11	0	0	0	1	0	0	0
AKAP13	0	0	0	1	0	0	0
AKAP6	0	0	0	1	0	0	0
AKAP8	0	0	0	1	0	0	0
AKAP9	0	0	1	1	0	0	0
AKR1B10	0	0	0	1	0	0	0
AKR1C2	0	0	0	1	0	0	0
AKR1D1	0	0	0	1	0	0	0
AKT1	0	0	1	0	1	0	0
AKT2	0	0	1	0	1	0	0
AKT3	0	0	1	0	1	0	0
ALB	0	0	0	1	0	0	0
ALDH2	0	0	1	0	0	0	0
ALDH5A1	0	0	0	1	0	0	0
ALDOA	0	0	0	1	0	0	0
ALK	0	1	1	0	1	1	0
ALKBH1	0	0	0	0	0	0	1
ALKBH2	0	0	0	0	0	0	1
ALKBH3	0	0	0	0	0	0	1
ALKBH6	0	0	0	1	0	0	0
ALLC	0	0	0	1	0	0	0
ALMS1	0	0	0	1	0	0	0
ALOX12	0	0	0	1	0	0	0
ALOX12B	0	0	0	1	0	0	0
ALPK1	0	0	0	1	0	0	0
ALPK2	0	0	0	1	0	0	0
ALS2CL	0	0	0	1	0	0	0
ALX4	0	0	0	1	0	0	0
ALYREF	0	0	0	1	0	0	0
AMER1	0	0	1	0	1	0	0
AMOT	0	0	0	1	0	0	0
AMOTL1	0	0	0	1	0	0	0
AMPH	0	0	0	1	0	0	0
AMY2B	0	0	0	1	0	0	0
ANG	0	0	0	1	0	0	0
ANGPT1	0	0	0	1	0	0	0
ANK1	0	0	1	0	1	0	0
ANK2	0	0	0	1	0	0	0
ANK3	0	0	0	1	0	0	0
ANKLE2	0	0	0	1	0	0	0
ANKRD12	0	0	0	1	0	0	0
ANKRD13A	0	0	0	1	0	0	0
ANKRD16	0	0	0	1	0	0	0
ANKRD17	0	0	0	1	0	0	0
ANKRD18A	0	0	0	1	0	0	0
ANKRD24	0	0	0	1	0	0	0
ANKRD26	0	0	0	1	0	0	0
ANKRD30BL	0	0	0	1	0	0	0
ANKRD36	0	0	0	1	0	0	0
ANKRD36C	0	0	0	1	0	0	0
ANKRD50	0	0	0	1	0	0	0
ANLN	0	0	0	1	0	0	0
ANO4	0	0	0	1	0	0	0
ANPEP	0	0	0	1	0	0	0
ANXA2	0	0	0	1	0	0	0
ANXA8L1	0	0	0	1	0	0	0
AOX1	0	0	0	1	0	0	0
AP1B1	0	0	0	1	0	0	0
AP1S1	0	0	0	1	0	0	0
AP2A1	0	0	0	1	0	0	0
AP3D1	0	0	0	1	0	0	0
APC	1	1	1	0	1	1	0
APEX1	0	0	0	0	0	0	1
APEX2	0	0	0	0	0	0	1
API5	0	0	0	1	0	0	0
APITD1	0	0	0	0	0	0	1
APLF	0	0	0	0	0	0	1
APLNR	0	0	0	1	0	0	0
APMAP	0	0	0	1	0	0	0
APOB	1	0	0	1	0	0	0
APOBEC2	0	0	0	1	0	0	0
APOBEC3B	0	0	1	0	1	0	0
APOBR	0	0	0	1	0	0	0
APOL2	0	0	0	1	0	0	0
APTX	0	0	0	0	0	0	1
AQP12A	0	0	0	1	0	0	0
AQP7	0	0	0	1	0	0	0
AR	0	0	1	0	1	0	0
ARAF	0	0	1	0	1	0	0
AREG	0	0	0	1	0	0	0
ARHGAP26	0	0	1	0	1	0	0
ARHGAP28	0	0	0	1	0	0	0
ARHGAP32	0	0	0	1	0	0	0
ARHGAP35	0	0	1	1	0	0	0
ARHGAP4	0	0	0	1	0	0	0
ARHGAP5	0	0	1	0	1	0	0
ARHGEF10	0	0	1	0	1	0	0
ARHGEF10L	0	0	1	0	1	0	0
ARHGEF11	0	0	0	1	0	0	0
ARHGEF12	0	0	1	0	1	0	0
ARHGEF18	0	0	0	1	0	0	0
ARHGEF25	0	0	0	1	0	0	0
ARHGEF3	0	0	0	1	0	0	0
ARHGEF6	0	0	0	1	0	0	0
ARID1A	0	0	1	0	1	0	0
ARID1B	0	0	1	0	1	0	0
ARID2	0	0	1	0	1	0	0
ARID3B	0	0	0	1	0	0	0
ARID5B	0	0	0	1	0	0	0
ARIH1	0	0	0	1	0	0	0
ARMCX3	0	0	0	1	0	0	0
ARMH3	0	0	0	1	0	0	0
ARNT	0	0	1	0	1	0	0
ARNT2	0	0	0	1	0	0	0
ARNTL	0	0	0	1	0	0	0
ARPC1B	0	0	0	1	0	0	0
ARRDC5	0	0	0	1	0	0	0
ARSD	0	0	0	1	0	0	0
ASAP2	0	0	0	1	0	0	0
ASB15	0	0	0	1	0	0	0
ASB9	0	0	0	1	0	0	0
ASCC2	0	0	0	1	0	0	0
ASCC3	0	0	0	1	0	0	1
ASH1L	0	0	0	1	0	0	0
ASL	0	0	0	1	0	0	0
ASPHD1	0	0	0	1	0	0	0
ASPM	0	0	1	1	0	0	0
ASPSCR1	0	0	1	1	0	0	0
ASTN1	0	0	0	1	0	0	0
ASTN2	0	0	0	1	0	0	0
ASXL1	0	0	1	0	1	0	0
ASXL2	0	0	1	0	1	0	0
ASXL3	0	0	0	1	0	0	0
ASZ1	0	0	0	1	0	0	0
ATAD2	0	0	0	1	0	0	0
ATAD3B	0	0	0	1	0	0	0
ATF1	0	0	1	0	1	0	0
ATF7IP	0	0	0	1	0	0	0
ATG13	0	0	0	1	0	0	0
ATG14	0	0	0	1	0	0	0
ATG2A	0	0	0	1	0	0	0
ATG3	0	0	0	1	0	0	0
ATG4B	0	0	0	1	0	0	0
ATG7	0	0	0	1	0	0	0
ATIC	0	0	1	0	0	0	0
ATM	0	1	1	0	1	1	1
ATP10A	0	0	0	1	0	0	0
ATP10B	0	0	0	1	0	0	0
ATP10D	0	0	0	1	0	0	0
ATP13A4	0	0	0	1	0	0	0
ATP1A1	0	0	1	0	1	0	0
ATP2A2	0	0	0	1	0	0	0
ATP2B3	0	0	1	0	1	0	0
ATP2C2	0	0	0	1	0	0	0
ATP4A	0	0	0	1	0	0	0
ATP5F1B	0	0	0	1	0	0	0
ATP5MPL	0	0	0	1	0	0	0
ATP5PD	0	0	0	1	0	0	0
ATP6AP1	0	0	0	1	0	0	0
ATP6V0B	0	0	0	1	0	0	0
ATP6V0E1	0	0	0	1	0	0	0
ATP6V1B2	0	0	0	1	0	0	0
ATP6V1G2	0	0	0	1	0	0	0
ATP7B	1	0	0	0	0	0	0
ATP8B1	0	0	0	1	0	0	0
ATP8B2	0	0	0	1	0	0	0
ATR	0	1	1	0	1	0	1
ATRIP	0	0	0	0	0	0	1
ATRX	0	0	1	0	1	0	1
ATXN1	0	0	0	1	0	0	0
ATXN3	0	0	0	1	0	0	0
ATXN3L	0	0	0	1	0	0	0
AURKA	0	0	0	1	0	0	0
AVL9	0	0	0	1	0	0	0
AXIN1	0	0	1	0	1	0	0
AXIN2	0	1	1	0	1	1	0
AZGP1	0	0	0	1	0	0	0
AZI2	0	0	0	1	0	0	0
AZIN1	0	0	0	1	0	0	0
B2M	0	0	1	0	1	0	0
B3GALT6	0	0	0	1	0	0	0
B3GLCT	0	0	0	1	0	0	0
B4GALT3	0	0	0	1	0	0	0
BABAM1	0	0	0	1	0	0	1
BABAM2	0	0	0	1	0	0	0
BACH2	0	0	0	1	0	0	0
BAG3	1	0	0	0	0	0	0
BAG4	0	0	0	1	0	0	0
BAGE2	0	0	0	1	0	0	0
BANF2	0	0	0	1	0	0	0
BAP1	0	1	1	0	1	1	0
BARD1	0	1	1	0	1	0	1
BAX	0	0	1	0	1	0	0
BAZ1A	0	0	1	0	1	0	0
BAZ2A	0	0	0	1	0	0	0
BAZ2B	0	0	0	1	0	0	0
BBX	0	0	0	1	0	0	0
BCAS2	0	0	0	0	0	0	1
BCL10	0	0	1	0	1	0	0
BCL11A	0	0	1	0	1	0	0
BCL11B	0	0	1	0	1	0	0
BCL2	0	0	1	0	1	0	0
BCL2L10	0	0	0	1	0	0	0
BCL2L11	0	0	0	1	0	0	0
BCL2L12	0	0	1	0	1	0	0
BCL3	0	0	1	0	1	0	0
BCL6	0	0	1	0	1	0	0
BCL7A	0	0	1	1	0	0	0
BCL9	0	0	1	0	1	0	0
BCL9L	0	0	1	0	1	0	0
BCLAF1	0	0	1	0	1	0	0
BCOR	0	0	1	0	1	0	0
BCORL1	0	0	1	0	1	0	0
BCR	0	0	1	1	0	0	0
BHLHE41	0	0	0	1	0	0	0
BHMT2	0	0	0	1	0	0	0
BICRA	0	0	0	1	0	0	0
BIRC3	0	0	1	0	1	0	0
BIRC6	0	0	1	0	1	0	0
BLCAP	0	0	0	1	0	0	0
BLK	0	0	0	1	0	0	0
BLM	0	0	1	0	1	1	1
BMP5	0	0	1	0	1	0	0
BMP7	0	0	0	1	0	0	0
BMPR1A	1	1	1	0	1	1	0
BMPR2	0	0	0	1	0	0	0
BNC2	0	0	0	1	0	0	0
BOC	0	0	0	1	0	0	0
BOD1	0	0	0	1	0	0	0
BOK	0	0	0	1	0	0	0
BORA	0	0	0	1	0	0	0
BPIFB1	0	0	0	1	0	0	0
BPTF	0	0	0	1	0	0	0
BRAF	0	0	1	0	1	0	0
BRCA1	1	1	1	0	1	1	1
BRCA2	1	1	1	0	1	1	1
BRCC3	0	0	0	1	0	0	1
BRD3	0	0	1	0	1	0	0
BRD4	0	0	1	0	1	0	0
BRD7	0	0	0	1	0	0	0
BRD8	0	0	0	1	0	0	0
BRDT	0	0	0	1	0	0	0
BRE	0	0	0	0	0	0	1
BRINP3	0	0	0	1	0	0	0
BRIP1	0	1	1	0	1	1	1
BRPF1	0	0	0	1	0	0	0
BRPF3	0	0	0	1	0	0	0
BRSK1	0	0	0	1	0	0	0
BTBD11	0	0	0	1	0	0	0
BTD	1	0	0	0	0	0	0
BTG1	0	0	1	0	1	0	0
BTG2	0	0	1	1	0	0	0
BTK	0	0	1	0	1	0	0
BTLA	0	0	0	1	0	0	0
BTN3A2	0	0	0	1	0	0	0
BTNL3	0	0	0	1	0	0	0
BUB1B	0	0	1	0	1	1	0
BUD23	0	0	0	1	0	0	0
C10orf90	0	0	0	1	0	0	0
C11orf49	0	0	0	1	0	0	0
C15orf48	0	0	0	1	0	0	0
C15orf65	0	0	1	0	0	0	0
C16orf91	0	0	0	1	0	0	0
C19orf53	0	0	0	1	0	0	0
C1QL2	0	0	0	1	0	0	0
C1QTNF1	0	0	0	1	0	0	0
C1orf100	0	0	0	1	0	0	0
C1orf127	0	0	0	1	0	0	0
C1orf159	0	0	0	1	0	0	0
C1orf185	0	0	0	1	0	0	0
C1orf194	0	0	0	1	0	0	0
C22orf34	0	0	0	1	0	0	0
C2CD3	0	0	0	1	0	0	0
C2CD4C	0	0	0	1	0	0	0
C2CD5	0	0	0	1	0	0	0
C2CD6	0	0	0	1	0	0	0
C3	0	0	0	1	0	0	0
C3AR1	0	0	0	1	0	0	0
C3orf62	0	0	0	1	0	0	0
C6orf118	0	0	0	1	0	0	0
C6orf136	0	0	0	1	0	0	0
C6orf62	0	0	0	1	0	0	0
C7	0	0	0	1	0	0	0
C7orf31	0	0	0	1	0	0	0
C8orf44-SGK3	0	0	0	1	0	0	0
C9orf78	0	0	0	1	0	0	0
C9orf85	0	0	0	1	0	0	0
CA10	0	0	0	1	0	0	0
CABIN1	0	0	0	1	0	0	0
CABLES1	0	0	0	1	0	0	0
CACHD1	0	0	0	1	0	0	0
CACNA1A	0	0	0	1	0	0	0
CACNA1B	0	0	0	1	0	0	0
CACNA1C	0	0	0	1	0	0	0
CACNA1D	0	0	1	0	1	0	0
CACNA1E	0	0	0	1	0	0	0
CACNA1H	0	0	0	1	0	0	0
CACNA1S	1	0	0	0	0	0	0
CACNA2D1	0	0	0	1	0	0	0
CACNA2D3	0	0	0	1	0	0	0
CACNG6	0	0	0	1	0	0	0
CADM2	0	0	0	1	0	0	0
CALB2	0	0	0	1	0	0	0
CALCB	0	0	0	1	0	0	0
CALCOCO1	0	0	0	1	0	0	0
CALCR	0	0	0	1	0	0	0
CALD1	0	0	0	1	0	0	0
CALHM6	0	0	0	1	0	0	0
CALM1	1	0	0	0	0	0	0
CALM2	1	0	0	0	0	0	0
CALM3	1	0	0	0	0	0	0
CALR	0	0	1	0	1	0	0
CAMKK2	0	0	0	1	0	0	0
CAMTA1	0	0	1	0	1	0	0
CANT1	0	0	1	0	0	0	0
CANX	0	0	0	1	0	0	0
CAP2	0	0	0	1	0	0	0
CARD10	0	0	0	1	0	0	0
CARD11	0	0	1	0	1	0	0
CARD6	0	0	0	1	0	0	0
CARF	0	0	0	1	0	0	0
CARNS1	0	0	0	1	0	0	0
CARS	0	0	1	0	0	0	0
CARS1	0	0	0	0	1	0	0
CASC3	0	0	0	1	0	0	0
CASKIN1	0	0	0	1	0	0	0
CASP10	0	0	0	1	0	0	0
CASP3	0	0	1	0	1	0	0
CASP8	0	0	1	0	1	0	0
CASP9	0	0	1	0	1	0	0
CASQ2	1	0	0	0	0	0	0
CAST	0	0	0	1	0	0	0
CASZ1	0	0	0	1	0	0	0
CATIP	0	0	0	1	0	0	0
CBARP	0	0	0	1	0	0	0
CBFA2T3	0	0	1	0	1	0	0
CBFB	0	0	1	0	1	0	0
CBL	0	0	1	0	1	1	0
CBLB	0	0	1	0	1	0	0
CBLC	0	0	1	0	1	0	0
CBWD3	0	0	0	1	0	0	0
CBX6	0	0	0	1	0	0	0
CC2D1A	0	0	0	1	0	0	0
CCAR1	0	0	0	1	0	0	0
CCDC102A	0	0	0	1	0	0	0
CCDC102B	0	0	0	1	0	0	0
CCDC107	0	0	0	1	0	0	0
CCDC120	0	0	0	1	0	0	0
CCDC124	0	0	0	1	0	0	0
CCDC168	0	0	0	1	0	0	0
CCDC178	0	0	0	1	0	0	0
CCDC28A	0	0	0	1	0	0	0
CCDC38	0	0	0	1	0	0	0
CCDC6	0	0	1	0	1	0	0
CCDC61	0	0	0	1	0	0	0
CCDC63	0	0	0	1	0	0	0
CCDC66	0	0	0	1	0	0	0
CCDC77	0	0	0	1	0	0	0
CCDC81	0	0	0	1	0	0	0
CCDC88A	0	0	0	1	0	0	0
CCDC9	0	0	0	1	0	0	0
CCER1	0	0	0	1	0	0	0
CCK	0	0	0	1	0	0	0
CCKBR	0	0	0	1	0	0	0
CCL26	0	0	0	1	0	0	0
CCN6	0	0	0	1	0	0	0
CCNB1IP1	0	0	1	0	1	0	0
CCNB2	0	0	0	1	0	0	0
CCNC	0	0	1	0	1	0	0
CCND1	0	0	1	0	1	0	0
CCND2	0	0	1	0	1	0	0
CCND3	0	0	1	0	1	0	0
CCNE1	0	0	1	0	1	0	0
CCNH	0	0	0	0	0	0	1
CCNI	0	0	0	1	0	0	0
CCNL1	0	0	0	1	0	0	0
CCNQ	0	0	0	1	0	0	0
CCP110	0	0	0	1	0	0	0
CCR4	0	0	1	0	1	0	0
CCR5	0	0	0	1	0	0	0
CCR7	0	0	1	0	1	0	0
CCT6B	0	0	0	1	0	0	0
CCT8L2	0	0	0	1	0	0	0
CD163L1	0	0	0	1	0	0	0
CD1A	0	0	0	1	0	0	0
CD1B	0	0	0	1	0	0	0
CD1D	0	0	0	1	0	0	0
CD200	0	0	0	1	0	0	0
CD209	0	0	1	0	1	0	0
CD274	0	0	1	0	1	0	0
CD28	0	0	1	0	1	0	0
CD2BP2	0	0	0	1	0	0	0
CD300E	0	0	0	1	0	0	0
CD36	0	0	0	1	0	0	0
CD3G	0	0	0	1	0	0	0
CD58	0	0	0	1	0	0	0
CD70	0	0	0	1	0	0	0
CD74	0	0	1	0	1	0	0
CD79A	0	0	1	0	1	0	0
CD79B	0	0	1	0	1	0	0
CD83	0	0	0	1	0	0	0
CD86	0	0	0	1	0	0	0
CDC20	0	0	0	1	0	0	0
CDC23	0	0	0	1	0	0	0
CDC25A	0	0	0	1	0	0	1
CDC25B	0	0	0	0	0	0	1
CDC25C	0	0	0	1	0	0	1
CDC27	0	0	0	1	0	0	0
CDC37	0	0	0	1	0	0	0
CDC37L1	0	0	0	1	0	0	0
CDC42	0	0	0	1	0	0	0
CDC42BPB	0	0	0	1	0	0	0
CDC42BPG	0	0	0	1	0	0	0
CDC5L	0	0	0	1	0	0	1
CDC73	0	0	1	0	1	1	0
CDH1	0	1	1	0	1	1	0
CDH10	0	0	1	0	1	0	0
CDH11	0	0	1	0	1	0	0
CDH12	0	0	0	1	0	0	0
CDH13	0	0	0	1	0	0	0
CDH17	0	0	1	0	1	0	0
CDH18	0	0	0	1	0	0	0
CDH19	0	0	0	1	0	0	0
CDH2	0	0	0	1	0	0	0
CDH23	0	0	0	1	0	0	0
CDH24	0	0	0	1	0	0	0
CDH6	0	0	0	1	0	0	0
CDH8	0	0	0	1	0	0	0
CDH9	0	0	0	1	0	0	0
CDHR1	0	0	0	1	0	0	0
CDHR2	0	0	0	1	0	0	0
CDHR3	0	0	0	1	0	0	0
CDHR4	0	0	0	1	0	0	0
CDK11A	0	0	0	1	0	0	0
CDK12	0	1	1	0	1	0	0
CDK13	0	0	0	1	0	0	0
CDK14	0	0	0	1	0	0	0
CDK4	0	1	1	0	1	1	0
CDK6	0	0	1	0	1	0	0
CDK7	0	0	0	0	0	0	1
CDKN1A	0	0	1	0	1	0	0
CDKN1B	0	0	1	0	1	1	0
CDKN2A	0	1	1	0	1	1	0
CDKN2AIP	0	0	0	1	0	0	0
CDKN2B	0	0	0	1	0	0	0
CDKN2C	0	0	1	0	1	0	0
CDON	0	0	0	1	0	0	0
CDX2	0	0	1	0	1	0	0
CDX4	0	0	0	1	0	0	0
CDYL	0	0	0	1	0	0	0
CEACAM21	0	0	0	1	0	0	0
CEBPA	0	0	1	0	1	1	0
CELA1	0	0	0	1	0	0	0
CELF1	0	0	0	1	0	0	0
CELF4	0	0	0	1	0	0	0
CENPF	0	0	0	1	0	0	0
CENPJ	0	0	0	1	0	0	0
CEP152	0	0	0	1	0	0	0
CEP170	0	0	0	1	0	0	0
CEP19	0	0	0	1	0	0	0
CEP76	0	0	0	1	0	0	0
CEP83	0	0	0	1	0	0	0
CEP89	0	0	1	0	0	0	0
CERS3	0	0	0	1	0	0	0
CETN2	0	0	0	0	0	0	1
CFAP20	0	0	0	1	0	0	0
CFAP45	0	0	0	1	0	0	0
CFAP47	0	0	0	1	0	0	0
CFAP54	0	0	0	1	0	0	0
CFAP70	0	0	0	1	0	0	0
CFAP74	0	0	0	1	0	0	0
CFHR2	0	0	0	1	0	0	0
CGB2	0	0	0	1	0	0	0
CGB5	0	0	0	1	0	0	0
CHAF1A	0	0	0	0	0	0	1
CHAF1B	0	0	0	1	0	0	0
CHCHD7	0	0	1	0	0	0	0
CHD1	0	0	0	1	0	0	0
CHD2	0	0	1	0	1	0	0
CHD3	0	0	0	1	0	0	0
CHD4	0	0	1	0	1	0	0
CHD5	0	0	0	1	0	0	0
CHD6	0	0	0	1	0	0	0
CHD7	0	0	0	1	0	0	0
CHD8	0	0	0	1	0	0	0
CHD9	0	0	0	1	0	0	0
CHDH	0	0	0	1	0	0	0
CHEK1	0	0	0	0	0	0	1
CHEK2	0	1	1	0	1	1	1
CHGA	0	0	0	1	0	0	0
CHIC2	0	0	1	0	0	0	0
CHKB	0	0	0	1	0	0	0
CHL1	0	0	0	1	0	0	0
CHMP2B	0	0	0	1	0	0	0
CHPF2	0	0	0	1	0	0	0
CHPT1	0	0	0	1	0	0	0
CHRM5	0	0	0	1	0	0	0
CHRNB2	0	0	0	1	0	0	0
CHST1	0	0	0	1	0	0	0
CHST10	0	0	0	1	0	0	0
CHST11	0	0	1	0	1	0	0
CIAO2A	0	0	0	1	0	0	0
CIBAR2	0	0	0	1	0	0	0
CIC	0	0	1	0	1	0	0
CIITA	0	0	1	0	1	0	0
CILK1	0	0	0	1	0	0	0
CILP2	0	0	0	1	0	0	0
CIPC	0	0	0	1	0	0	0
CITED2	0	0	0	1	0	0	0
CIZ1	0	0	0	1	0	0	0
CLASP1	0	0	0	1	0	0	0
CLASP2	0	0	0	1	0	0	0
CLCN4	0	0	0	1	0	0	0
CLCN7	0	0	0	1	0	0	0
CLDN20	0	0	0	1	0	0	0
CLEC19A	0	0	0	1	0	0	0
CLEC4G	0	0	0	1	0	0	0
CLIC5	0	0	0	1	0	0	0
CLIP1	0	0	1	1	0	0	0
CLIP2	0	0	0	1	0	0	0
CLK2	0	0	0	0	0	0	1
CLK3	0	0	0	1	0	0	0
CLK4	0	0	0	1	0	0	0
CLP1	0	0	1	0	0	0	0
CLSTN2	0	0	0	1	0	0	0
CLTC	0	0	1	0	1	0	0
CLTCL1	0	0	1	0	1	0	0
CLUAP1	0	0	0	1	0	0	0
CMKLR1	0	0	0	1	0	0	0
CMTR1	0	0	0	1	0	0	0
CMTR2	0	0	0	1	0	0	0
CNBD1	0	0	1	0	1	0	0
CNBP	0	0	1	0	1	0	0
CNDP2	0	0	0	1	0	0	0
CNGA4	0	0	0	1	0	0	0
CNKSR1	0	0	0	1	0	0	0
CNOT1	0	0	0	1	0	0	0
CNOT3	0	0	1	0	1	0	0
CNOT9	0	0	0	1	0	0	0
CNTLN	0	0	0	1	0	0	0
CNTN1	0	0	0	1	0	0	0
CNTN4	0	0	0	1	0	0	0
CNTN6	0	0	0	1	0	0	0
CNTNAP1	0	0	0	1	0	0	0
CNTNAP2	0	0	1	1	0	0	0
CNTNAP3	0	0	0	1	0	0	0
CNTRL	0	0	1	1	0	0	0
COIL	0	0	0	1	0	0	0
COL11A1	0	0	0	1	0	0	0
COL12A1	0	0	0	1	0	0	0
COL14A1	0	0	0	1	0	0	0
COL1A1	0	0	1	1	0	0	0
COL1A2	0	0	0	1	0	0	0
COL21A1	0	0	0	1	0	0	0
COL22A1	0	0	0	1	0	0	0
COL25A1	0	0	0	1	0	0	0
COL28A1	0	0	0	1	0	0	0
COL2A1	0	0	1	0	1	0	0
COL3A1	1	0	1	1	0	0	0
COL4A1	0	0	0	1	0	0	0
COL4A2	0	0	0	1	0	0	0
COL5A1	0	0	0	1	0	0	0
COL5A3	0	0	0	1	0	0	0
COL6A3	0	0	0	1	0	0	0
COL6A6	0	0	0	1	0	0	0
COL7A1	0	0	0	1	0	1	0
COL9A2	0	0	0	1	0	0	0
COPB2	0	0	0	1	0	0	0
COQ10B	0	0	0	1	0	0	0
COX6C	0	0	1	0	0	0	0
COX7C	0	0	0	1	0	0	0
CPEB1	0	0	0	1	0	0	0
CPEB2	0	0	0	1	0	0	0
CPEB3	0	0	1	0	1	0	0
CPEB4	0	0	0	1	0	0	0
CPNE1	0	0	0	1	0	0	0
CPNE5	0	0	0	1	0	0	0
CPQ	0	0	0	1	0	0	0
CPS1	0	0	0	1	0	0	0
CPXM2	0	0	0	1	0	0	0
CR1	0	0	0	1	0	0	0
CRACD	0	0	0	1	0	0	0
CRADD	0	0	0	1	0	0	0
CRB1	0	0	0	1	0	0	0
CRBN	0	0	0	1	0	0	0
CREB1	0	0	1	0	1	0	0
CREB3L1	0	0	1	0	1	0	0
CREB3L2	0	0	1	0	1	0	0
CREB3L3	0	0	0	1	0	0	0
CREB3L4	0	0	0	1	0	0	0
CREBBP	0	0	1	0	1	0	0
CREBZF	0	0	0	1	0	0	0
CRELD2	0	0	0	1	0	0	0
CRISPLD1	0	0	0	1	0	0	0
CRLF2	0	0	1	0	1	0	0
CRNKL1	0	0	1	0	1	0	0
CRP	0	0	0	1	0	0	0
CRTAM	0	0	0	1	0	0	0
CRTC1	0	0	1	0	1	0	0
CRTC3	0	0	1	0	0	0	0
CSDE1	0	0	0	1	0	0	0
CSF1R	0	0	1	0	1	0	0
CSF2RA	0	0	0	1	0	0	0
CSF3R	0	0	1	0	1	0	0
CSH1	0	0	0	1	0	0	0
CSMD2	0	0	0	1	0	0	0
CSMD3	0	0	1	1	0	0	0
CSNK1A1	0	0	0	1	0	0	0
CSNK1E	0	0	0	1	0	0	0
CSNK2A1	0	0	0	1	0	0	0
CSNK2B	0	0	0	1	0	0	0
CSPG4	0	0	0	1	0	0	0
CTCF	0	0	1	0	1	0	0
CTCFL	0	0	0	1	0	0	0
CTDNEP1	0	0	0	1	0	0	0
CTIF	0	0	0	1	0	0	0
CTNNA1	0	1	1	1	0	0	0
CTNNA2	0	0	1	0	1	0	0
CTNNA3	0	0	0	1	0	0	0
CTNNB1	0	0	1	0	1	0	0
CTNND1	0	0	1	0	1	0	0
CTNND2	0	0	1	0	1	0	0
CTSS	0	0	0	1	0	0	0
CTU2	0	0	0	1	0	0	0
CUBN	0	0	0	1	0	0	0
CUL1	0	0	0	1	0	0	0
CUL3	0	0	1	0	1	0	1
CUL4A	0	0	0	0	0	0	1
CUL4B	0	0	0	1	0	0	0
CUL5	0	0	0	0	0	0	1
CUL7	0	0	0	1	0	0	0
CUL9	0	0	0	1	0	0	0
CUX1	0	0	1	0	1	0	0
CWC22	0	0	0	1	0	0	0
CWH43	0	0	0	1	0	0	0
CX3CR1	0	0	0	1	0	0	0
CXADR	0	0	0	1	0	0	0
CXCR2	0	0	0	1	0	0	0
CXCR4	0	0	1	0	1	0	0
CXXC4	0	0	0	1	0	0	0
CXXC5	0	0	0	1	0	0	0
CYFIP1	0	0	0	1	0	0	0
CYLC1	0	0	0	1	0	0	0
CYLD	0	0	1	0	1	1	0
CYP2A7	0	0	0	1	0	0	0
CYP2C18	0	0	0	1	0	0	0
CYP2C8	0	0	1	0	1	0	0
CYP2C9	0	0	0	1	0	0	0
CYP2E1	0	0	0	1	0	0	0
CYP4A11	0	0	0	1	0	0	0
CYP4B1	0	0	0	1	0	0	0
CYP4F22	0	0	0	1	0	0	0
CYP4Z1	0	0	0	1	0	0	0
CYP7B1	0	0	0	1	0	0	0
CYS1	0	0	0	1	0	0	0
CYSLTR2	0	0	1	0	1	0	0
DAAM1	0	0	0	1	0	0	0
DAB1	0	0	0	1	0	0	0
DAB2IP	0	0	0	1	0	0	0
DACH1	0	0	0	1	0	0	0
DACH2	0	0	0	1	0	0	0
DAO	0	0	0	1	0	0	0
DAXX	0	0	1	0	1	0	0
DAZAP1	0	0	0	1	0	0	0
DBI	0	0	0	1	0	0	0
DBR1	0	0	0	1	0	0	0
DCAF1	0	0	0	1	0	0	0
DCAF12L2	0	0	1	0	1	0	0
DCAF15	0	0	0	1	0	0	0
DCAF4L2	0	0	0	1	0	0	0
DCC	0	0	1	0	1	0	0
DCHS1	0	0	0	1	0	0	0
DCK	0	0	0	1	0	0	0
DCLK1	0	0	0	1	0	0	0
DCLRE1A	0	0	0	1	0	0	1
DCLRE1B	0	0	0	0	0	0	1
DCLRE1C	0	0	0	1	0	0	1
DCSTAMP	0	0	0	1	0	0	0
DCTD	0	0	0	1	0	0	0
DCTN1	0	0	1	1	0	0	0
DDB1	0	0	0	0	0	0	1
DDB2	0	0	1	0	1	1	1
DDIT3	0	0	1	0	1	0	0
DDR2	0	0	1	0	1	0	0
DDX10	0	0	1	0	1	0	0
DDX17	0	0	0	1	0	0	0
DDX18	0	0	0	1	0	0	0
DDX20	0	0	0	1	0	0	0
DDX23	0	0	0	1	0	0	0
DDX25	0	0	0	1	0	0	0
DDX27	0	0	0	1	0	0	0
DDX3X	0	0	1	0	1	0	0
DDX41	0	0	0	1	0	0	0
DDX5	0	0	1	0	1	0	0
DDX50	0	0	0	1	0	0	0
DDX51	0	0	0	1	0	0	0
DDX54	0	0	0	1	0	0	0
DDX55	0	0	0	1	0	0	0
DDX58	0	0	0	1	0	0	0
DDX6	0	0	1	0	1	0	0
DDX60L	0	0	0	1	0	0	0
DEFB115	0	0	0	1	0	0	0
DEFB129	0	0	0	1	0	0	0
DEK	0	0	1	0	1	0	0
DENND2B	0	0	0	1	0	0	0
DENND4B	0	0	0	1	0	0	0
DEPDC4	0	0	0	1	0	0	0
DEPDC5	0	0	0	1	0	0	0
DERL1	0	0	0	1	0	0	0
DES	1	0	0	0	0	0	0
DGAT2L6	0	0	0	1	0	0	0
DGCR8	0	0	1	0	1	0	0
DGKA	0	0	0	1	0	0	0
DGKB	0	0	0	1	0	0	0
DGKE	0	0	0	1	0	0	0
DGKI	0	0	0	1	0	0	0
DHRS1	0	0	0	1	0	0	0
DHX15	0	0	0	1	0	0	0
DHX16	0	0	0	1	0	0	0
DHX30	0	0	0	1	0	0	0
DHX35	0	0	0	1	0	0	0
DHX36	0	0	0	1	0	0	0
DHX58	0	0	0	1	0	0	0
DHX9	0	0	0	1	0	0	0
DIAPH1	0	0	0	1	0	0	0
DIAPH2	0	0	0	1	0	0	0
DICER1	0	1	1	0	1	1	0
DIP2C	0	0	0	1	0	0	0
DIS3	0	0	0	1	0	0	0
DIS3L2	0	0	0	1	0	1	0
DISP1	0	0	0	1	0	0	0
DISP2	0	0	0	1	0	0	0
DISP3	0	0	0	1	0	0	0
DKC1	0	0	0	0	0	1	0
DLC1	0	0	0	1	0	0	0
DLEC1	0	0	0	1	0	0	0
DLG2	0	0	0	1	0	0	0
DLG3	0	0	0	1	0	0	0
DLGAP5	0	0	0	1	0	0	0
DLK1	0	0	0	1	0	0	0
DLL1	0	0	0	1	0	0	0
DMC1	0	0	0	0	0	0	1
DMD	0	0	0	1	0	0	0
DMXL1	0	0	0	1	0	0	0
DMXL2	0	0	0	1	0	0	0
DNA2	0	0	0	0	0	0	1
DNAAF1	0	0	0	1	0	0	0
DNAAF5	0	0	0	1	0	0	0
DNAH1	0	0	0	1	0	0	0
DNAH12	0	0	0	1	0	0	0
DNAH14	0	0	0	1	0	0	0
DNAH2	0	0	0	1	0	0	0
DNAH3	0	0	0	1	0	0	0
DNAH7	0	0	0	1	0	0	0
DNAH8	0	0	0	1	0	0	0
DNAH9	0	0	0	1	0	0	0
DNAJB1	0	0	1	0	0	0	0
DNAJB2	0	0	0	1	0	0	0
DNAJB9	0	0	0	1	0	0	0
DNAJC28	0	0	0	1	0	0	0
DNER	0	0	0	1	0	0	0
DNM2	0	0	1	0	1	0	0
DNMBP	0	0	0	1	0	0	0
DNMT1	0	0	0	0	1	0	0
DNMT3A	0	0	1	0	1	0	0
DNMT3B	0	0	0	1	0	0	0
DNTT	0	0	0	0	0	0	1
DOCK2	0	0	0	1	0	0	0
DOCK4	0	0	0	1	0	0	0
DOCK8	0	0	0	1	0	1	0
DOK6	0	0	0	1	0	0	0
DOT1L	0	0	0	1	0	0	0
DPH3	0	0	0	1	0	0	0
DPP6	0	0	0	1	0	0	0
DPP7	0	0	0	1	0	0	0
DPPA4	0	0	0	1	0	0	0
DPY19L3	0	0	0	1	0	0	0
DPYD	0	0	0	1	0	0	0
DPYS	0	0	0	1	0	0	0
DRD3	0	0	0	1	0	0	0
DRD5	0	0	0	1	0	0	0
DROSHA	0	0	1	0	1	0	0
DSC1	0	0	0	1	0	0	0
DSC2	1	0	0	0	0	0	0
DSC3	0	0	0	1	0	0	0
DSE	0	0	0	1	0	0	0
DSEL	0	0	0	1	0	0	0
DSG1	0	0	0	1	0	0	0
DSG2	1	0	0	0	0	0	0
DSG4	0	0	0	1	0	0	0
DSP	1	0	0	1	0	0	0
DSPP	0	0	0	1	0	0	0
DST	0	0	0	1	0	0	0
DTHD1	0	0	0	1	0	0	0
DTL	0	0	0	1	0	0	0
DTNA	0	0	0	1	0	0	0
DTWD2	0	0	0	1	0	0	0
DTX1	0	0	0	1	0	0	0
DTX4	0	0	0	1	0	0	0
DUSP16	0	0	0	1	0	0	0
DUSP2	0	0	0	1	0	0	0
DUSP7	0	0	0	1	0	0	0
DUSP9	0	0	0	1	0	0	0
DUT	0	0	0	0	0	0	1
DUXA	0	0	0	1	0	0	0
DYNC1I1	0	0	0	1	0	0	0
DYNLL1	0	0	0	1	0	0	0
DYRK1A	0	0	0	1	0	0	0
DYSF	0	0	0	1	0	0	0
E2F2	0	0	0	1	0	0	0
E2F3	0	0	0	1	0	0	0
EAF2	0	0	0	1	0	0	0
EBF1	0	0	1	0	1	0	0
ECT2	0	0	0	1	0	0	0
ECT2L	0	0	1	0	1	0	0
EDAR	0	0	0	1	0	0	0
EDC4	0	0	0	1	0	0	0
EDEM1	0	0	0	1	0	0	0
EDNRB	0	0	0	1	0	0	0
EED	0	0	1	0	1	0	0
EEF1A1	0	0	0	1	0	0	0
EEF1D	0	0	0	1	0	0	0
EEF2	0	0	0	1	0	0	0
EEF2K	0	0	0	1	0	0	0
EFHD1	0	0	0	1	0	0	0
EFHD2	0	0	0	1	0	0	0
EFTUD2	0	0	0	1	0	0	0
EGFR	0	0	1	0	1	1	0
EGR1	0	0	0	1	0	0	0
EGR2	0	0	0	1	0	0	0
EGR3	0	0	0	1	0	0	0
EI24	0	0	0	1	0	0	0
EID3	0	0	0	0	0	0	1
EIF1AX	0	0	1	0	1	0	0
EIF2AK1	0	0	0	1	0	0	0
EIF2AK3	0	0	0	1	0	0	0
EIF2AK4	0	0	0	1	0	0	0
EIF2S2	0	0	0	1	0	0	0
EIF3A	0	0	0	1	0	0	0
EIF3E	0	0	1	0	1	0	0
EIF3G	0	0	0	1	0	0	0
EIF4A1	0	0	0	1	0	0	0
EIF4A2	0	0	1	1	0	0	0
EIF5A	0	0	0	1	0	0	0
ELANE	0	0	0	0	0	1	0
ELAVL1	0	0	0	1	0	0	0
ELAVL2	0	0	0	1	0	0	0
ELAVL3	0	0	0	1	0	0	0
ELAVL4	0	0	0	1	0	0	0
ELF1	0	0	0	1	0	0	0
ELF3	0	0	1	0	1	0	0
ELF4	0	0	1	0	1	0	0
ELF5	0	0	0	1	0	0	0
ELK4	0	0	1	0	1	0	0
ELL	0	0	1	0	1	0	0
ELMO1	0	0	0	1	0	0	0
ELMO3	0	0	0	1	0	0	0
ELN	0	0	1	1	0	0	0
ELOC	0	0	0	1	0	0	0
ELOF1	0	0	0	1	0	0	0
ELOVL3	0	0	0	1	0	0	0
EME1	0	0	0	0	0	0	1
EME2	0	0	0	0	0	0	1
EMG1	0	0	0	1	0	0	0
EML4	0	0	1	1	0	0	0
EML5	0	0	0	1	0	0	0
EN1	0	0	0	1	0	0	0
EN2	0	0	0	1	0	0	0
ENC1	0	0	0	1	0	0	0
ENDOV	0	0	0	0	0	0	1
ENG	1	0	0	0	0	0	0
ENTPD6	0	0	0	1	0	0	0
EOMES	0	0	0	1	0	0	0
EP300	0	0	1	0	1	0	0
EP400	0	0	0	1	0	0	0
EPAS1	0	0	1	0	1	0	0
EPB41	0	0	0	1	0	0	0
EPB41L3	0	0	0	1	0	0	0
EPC1	0	0	0	1	0	0	0
EPCAM	0	1	0	0	0	0	0
EPG5	0	0	0	1	0	0	0
EPHA1	0	0	0	1	0	0	0
EPHA2	0	0	0	1	0	0	0
EPHA3	0	0	1	0	1	0	0
EPHA4	0	0	0	1	0	0	0
EPHA5	0	0	0	1	0	0	0
EPHA6	0	0	0	1	0	0	0
EPHA7	0	0	1	0	1	0	0
EPHB1	0	0	0	1	0	0	0
EPHB4	0	0	0	1	0	0	0
EPHB6	0	0	0	1	0	0	0
EPPK1	0	0	0	1	0	0	0
EPRS1	0	0	0	1	0	0	0
EPS15	0	0	1	0	1	0	0
EPS8L1	0	0	0	1	0	0	0
EPYC	0	0	0	1	0	0	0
ERBB2	0	0	1	0	1	0	0
ERBB3	0	0	1	0	1	0	0
ERBB4	0	0	1	0	1	0	0
ERBIN	0	0	0	1	0	0	0
ERC1	0	0	1	0	0	0	0
ERCC1	0	0	0	0	0	0	1
ERCC2	0	0	1	0	1	1	1
ERCC3	0	0	1	0	1	1	1
ERCC4	0	0	1	0	1	1	1
ERCC5	0	0	1	0	1	1	1
ERCC6	0	0	0	1	0	0	1
ERCC6L2	0	0	0	1	0	0	0
ERCC8	0	0	0	0	0	0	1
ERF	0	0	0	1	0	0	0
ERG	0	0	1	0	1	0	0
ERGIC3	0	0	0	1	0	0	0
ERI1	0	0	0	1	0	0	0
ERN2	0	0	0	1	0	0	0
ERRFI1	0	0	0	1	0	0	0
ESPL1	0	0	0	1	0	0	0
ESR1	0	0	1	0	1	0	0
ESRRG	0	0	0	1	0	0	0
ETNK1	0	0	1	0	1	0	0
ETS1	0	0	0	1	0	0	0
ETV1	0	0	1	0	1	0	0
ETV3	0	0	0	1	0	0	0
ETV4	0	0	1	0	1	0	0
ETV5	0	0	1	0	1	0	0
ETV6	0	0	1	0	1	0	0
EVC2	0	0	0	1	0	0	0
EVI2A	0	0	0	1	0	0	0
EVPL	0	0	0	1	0	0	0
EWSR1	0	0	1	0	1	0	0
EXO1	0	0	0	0	0	0	1
EXO5	0	0	0	0	0	0	1
EXOC2	0	0	0	1	0	0	0
EXOC7	0	0	0	1	0	0	0
EXOC8	0	0	0	1	0	0	0
EXPH5	0	0	0	1	0	0	0
EXT1	0	0	1	0	1	1	0
EXT2	0	0	1	0	1	1	0
EYA1	0	0	0	1	0	0	0
EYA4	0	0	0	1	0	0	0
EYS	0	0	0	1	0	0	0
EZH1	0	0	0	1	0	0	0
EZH2	0	0	1	0	1	0	0
EZR	0	0	1	1	0	0	0
F5	0	0	0	1	0	0	0
F8	0	0	0	1	0	0	0
FAAH2	0	0	0	1	0	0	0
FAAP100	0	0	0	0	0	0	1
FAAP20	0	0	0	0	0	0	1
FAAP24	0	0	0	0	0	0	1
FADD	0	0	1	0	0	0	0
FAH	0	0	0	0	0	1	0
FAHD2B	0	0	0	1	0	0	0
FAM111A	0	0	0	1	0	0	0
FAM111B	0	0	0	1	0	0	0
FAM117A	0	0	0	1	0	0	0
FAM117B	0	0	0	1	0	0	0
FAM118B	0	0	0	1	0	0	0
FAM126B	0	0	0	1	0	0	0
FAM131B	0	0	1	0	0	0	0
FAM133A	0	0	0	1	0	0	0
FAM135B	0	0	1	0	1	0	0
FAM166A	0	0	0	1	0	0	0
FAM167A	0	0	0	1	0	0	0
FAM171A1	0	0	0	1	0	0	0
FAM171B	0	0	0	1	0	0	0
FAM175A	0	0	0	0	0	0	1
FAM177B	0	0	0	1	0	0	0
FAM221B	0	0	0	1	0	0	0
FAM227B	0	0	0	1	0	0	0
FAM234A	0	0	0	1	0	0	0
FAM241A	0	0	0	1	0	0	0
FAM47C	0	0	1	0	1	0	0
FAM50A	0	0	0	1	0	0	0
FAM72D	0	0	0	1	0	0	0
FAM78B	0	0	0	1	0	0	0
FAM83B	0	0	0	1	0	0	0
FAN1	0	0	0	0	0	0	1
FANCA	0	0	1	0	1	1	1
FANCB	0	0	0	0	0	0	1
FANCC	0	0	1	0	1	1	1
FANCD2	0	0	1	0	1	0	1
FANCE	0	0	1	0	1	0	1
FANCF	0	0	1	0	1	0	1
FANCG	0	0	1	0	1	1	1
FANCI	0	0	0	0	0	0	1
FANCL	0	0	0	0	0	0	1
FANCM	0	1	0	1	0	0	1
FANK1	0	0	0	1	0	0	0
FAS	0	0	1	0	1	1	0
FAT1	0	0	1	0	1	0	0
FAT2	0	0	0	1	0	0	0
FAT3	0	0	1	0	1	0	0
FAT4	0	0	1	0	1	0	0
FBF1	0	0	0	1	0	0	0
FBH1	0	0	0	1	0	0	0
FBLN1	0	0	0	1	0	0	0
FBLN2	0	0	1	0	1	0	0
FBN1	1	0	0	0	0	0	0
FBN2	0	0	0	1	0	0	0
FBN3	0	0	0	1	0	0	0
FBRSL1	0	0	0	1	0	0	0
FBXL17	0	0	0	1	0	0	0
FBXO11	0	0	1	0	1	0	0
FBXO28	0	0	0	1	0	0	0
FBXO31	0	0	0	1	0	0	0
FBXO32	0	0	0	1	0	0	0
FBXO40	0	0	0	1	0	0	0
FBXO5	0	0	0	1	0	0	0
FBXO9	0	0	0	1	0	0	0
FBXW5	0	0	0	1	0	0	0
FBXW7	0	0	1	0	1	0	0
FCER1A	0	0	0	1	0	0	0
FCF1	0	0	0	1	0	0	0
FCGR2B	0	0	1	0	1	0	0
FCGR3A	0	0	0	1	0	0	0
FCRL1	0	0	0	1	0	0	0
FCRL4	0	0	1	0	1	0	0
FCSK	0	0	0	1	0	0	0
FDX1	0	0	0	1	0	0	0
FDXR	0	0	0	1	0	0	0
FEM1A	0	0	0	1	0	0	0
FEN1	0	0	1	0	1	0	1
FERD3L	0	0	0	1	0	0	0
FES	0	0	1	0	1	0	0
FEV	0	0	1	0	1	0	0
FGA	0	0	0	1	0	0	0
FGB	0	0	0	1	0	0	0
FGF19	0	0	0	1	0	0	0
FGF2	0	0	0	1	0	0	0
FGF5	0	0	0	1	0	0	0
FGFBP1	0	0	0	1	0	0	0
FGFR1	0	0	1	0	1	0	0
FGFR1OP	0	0	1	0	0	0	0
FGFR2	0	0	1	0	1	0	0
FGFR3	0	0	1	0	1	0	0
FGFR4	0	0	1	0	1	0	0
FH	0	1	1	0	1	1	0
FHIT	0	0	1	0	1	0	0
FHOD1	0	0	0	1	0	0	0
FIGNL1	0	0	0	1	0	0	0
FILIP1L	0	0	0	1	0	0	0
FIP1L1	0	0	1	0	0	0	0
FIZ1	0	0	0	1	0	0	0
FKBP9	0	0	1	0	1	0	0
FLCN	0	1	1	0	1	1	0
FLG	0	0	0	1	0	0	0
FLI1	0	0	1	0	1	0	0
FLII	0	0	0	1	0	0	0
FLNA	0	0	1	0	1	0	0
FLNC	1	0	0	0	0	0	0
FLRT2	0	0	0	1	0	0	0
FLT1	0	0	0	1	0	0	0
FLT3	0	0	1	0	1	0	0
FLT4	0	0	1	0	1	0	0
FLYWCH1	0	0	0	1	0	0	0
FMN2	0	0	0	1	0	0	0
FMNL3	0	0	0	1	0	0	0
FMR1	0	0	0	1	0	0	0
FN3KRP	0	0	0	1	0	0	0
FNBP1	0	0	1	0	0	0	0
FNBP1L	0	0	0	1	0	0	0
FOLH1	0	0	0	1	0	0	0
FOXA1	0	0	1	0	1	0	0
FOXA2	0	0	0	1	0	0	0
FOXB2	0	0	0	1	0	0	0
FOXE1	0	0	0	1	0	0	0
FOXK1	0	0	0	1	0	0	0
FOXK2	0	0	0	1	0	0	0
FOXL2	0	0	1	0	1	0	0
FOXM1	0	0	0	1	0	0	0
FOXO1	0	0	1	0	1	0	0
FOXO3	0	0	1	0	1	0	0
FOXO4	0	0	1	0	1	0	0
FOXP1	0	0	1	0	1	0	0
FOXP2	0	0	0	1	0	0	0
FOXQ1	0	0	0	1	0	0	0
FOXR1	0	0	1	0	1	0	0
FOXR2	0	0	0	1	0	0	0
FPR1	0	0	0	1	0	0	0
FRA10AC1	0	0	0	1	0	0	0
FREM2	0	0	0	1	0	0	0
FRG1	0	0	0	1	0	0	0
FRG2B	0	0	0	1	0	0	0
FRMD7	0	0	0	1	0	0	0
FRMD8	0	0	0	1	0	0	0
FRMPD2	0	0	0	1	0	0	0
FRMPD4	0	0	0	1	0	0	0
FSCB	0	0	0	1	0	0	0
FSHR	0	0	0	1	0	0	0
FSIP1	0	0	0	1	0	0	0
FSIP2	0	0	0	1	0	0	0
FSTL3	0	0	1	0	1	0	0
FSTL5	0	0	0	1	0	0	0
FTCD	0	0	0	1	0	0	0
FTH1	0	0	0	1	0	0	0
FTO	0	0	0	1	0	0	0
FUBP1	0	0	1	0	1	0	0
FUBP3	0	0	0	1	0	0	0
FUS	0	0	1	0	1	0	0
FXR1	0	0	0	1	0	0	0
FXYD3	0	0	0	1	0	0	0
FYB2	0	0	0	1	0	0	0
FYN	0	0	0	1	0	0	0
FZD1	0	0	0	1	0	0	0
FZD3	0	0	0	1	0	0	0
G2E3	0	0	0	1	0	0	0
G3BP1	0	0	0	1	0	0	0
G3BP2	0	0	0	1	0	0	0
G6PC	0	0	0	1	0	0	0
GAA	1	0	0	0	0	0	0
GAB3	0	0	0	1	0	0	0
GABRA1	0	0	0	1	0	0	0
GABRA2	0	0	0	1	0	0	0
GABRA6	0	0	0	1	0	0	0
GABRB2	0	0	0	1	0	0	0
GABRG1	0	0	0	1	0	0	0
GADD45A	0	0	0	0	0	0	1
GADD45G	0	0	0	0	0	0	1
GAL3ST1	0	0	0	1	0	0	0
GALNS	0	0	0	1	0	0	0
GALNT13	0	0	0	1	0	0	0
GALNTL5	0	0	0	1	0	0	0
GALNTL6	0	0	0	1	0	0	0
GAS7	0	0	1	0	0	0	0
GATA1	0	0	1	0	1	0	0
GATA2	0	0	1	0	1	1	0
GATA3	0	0	1	0	1	0	0
GATA4	0	0	0	1	0	0	0
GATA6	0	0	0	1	0	0	0
GATAD1	0	0	0	1	0	0	0
GATM	0	0	0	1	0	0	0
GBA	0	0	0	0	0	1	0
GBE1	0	0	0	1	0	0	0
GCC2	0	0	0	1	0	0	0
GCSAML	0	0	0	1	0	0	0
GDF5	0	0	0	1	0	0	0
GEN1	0	1	0	0	0	0	1
GFRA1	0	0	0	1	0	0	0
GFRAL	0	0	0	1	0	0	0
GGA3	0	0	0	1	0	0	0
GGCT	0	0	0	1	0	0	0
GIGYF2	0	0	0	1	0	0	0
GIMAP4	0	0	0	1	0	0	0
GINS1	0	0	0	1	0	0	0
GJB2	0	0	0	0	0	1	0
GLA	1	0	0	0	0	0	0
GLI1	0	0	1	0	1	0	0
GLI3	0	0	0	1	0	0	0
GLIPR1L2	0	0	0	1	0	0	0
GLIPR2	0	0	0	1	0	0	0
GLIS2	0	0	0	1	0	0	0
GLRA3	0	0	0	1	0	0	0
GLS2	0	0	0	1	0	0	0
GLT8D2	0	0	0	1	0	0	0
GLYAT	0	0	0	1	0	0	0
GLYR1	0	0	0	1	0	0	0
GMFB	0	0	0	1	0	0	0
GML	0	0	0	1	0	0	0
GMPS	0	0	1	0	0	0	0
GNA11	0	0	1	0	1	0	0
GNA12	0	0	0	1	0	0	0
GNA13	0	0	0	1	0	0	0
GNA14	0	0	0	1	0	0	0
GNA15	0	0	0	1	0	0	0
GNAI1	0	0	0	1	0	0	0
GNAI2	0	0	0	1	0	0	0
GNAQ	0	0	1	0	1	0	0
GNAS	0	0	1	0	1	0	0
GNAT1	0	0	0	1	0	0	0
GNB1	0	0	0	1	0	0	0
GNG2	0	0	0	1	0	0	0
GNG3	0	0	0	1	0	0	0
GNG7	0	0	0	1	0	0	0
GNPTAB	0	0	0	1	0	0	0
GOLGA2	0	0	0	1	0	0	0
GOLGA5	0	0	1	0	0	0	0
GOLGA6L6	0	0	0	1	0	0	0
GOLGB1	0	0	0	1	0	0	0
GOLPH3	0	0	1	0	0	0	0
GOPC	0	0	1	1	0	0	0
GORASP1	0	0	0	1	0	0	0
GOT1	0	0	0	1	0	0	0
GPAM	0	0	0	1	0	0	0
GPAT4	0	0	0	1	0	0	0
GPATCH4	0	0	0	1	0	0	0
GPATCH8	0	0	0	1	0	0	0
GPC3	0	0	1	0	1	1	0
GPC5	0	0	1	0	1	0	0
GPC6	0	0	0	1	0	0	0
GPHN	0	0	1	0	0	0	0
GPR107	0	0	0	1	0	0	0
GPR141	0	0	0	1	0	0	0
GPR174	0	0	0	1	0	0	0
GPR183	0	0	0	1	0	0	0
GPR32	0	0	0	1	0	0	0
GPR50	0	0	0	1	0	0	0
GPRIN1	0	0	0	1	0	0	0
GPRIN2	0	0	0	1	0	0	0
GPS1	0	0	0	1	0	0	0
GPS2	0	0	0	1	0	0	0
GPX1	0	0	0	1	0	0	0
GPX5	0	0	0	1	0	0	0
GRAMD1B	0	0	0	1	0	0	0
GRB2	0	0	0	1	0	0	0
GREM1	0	1	0	0	0	0	0
GRHL2	0	0	0	1	0	0	0
GRHPR	0	0	0	1	0	0	0
GRIA2	0	0	0	1	0	0	0
GRIA3	0	0	0	1	0	0	0
GRID1	0	0	0	1	0	0	0
GRIK2	0	0	0	1	0	0	0
GRIK3	0	0	0	1	0	0	0
GRIK5	0	0	0	1	0	0	0
GRIN1	0	0	0	1	0	0	0
GRIN2A	0	0	1	0	1	0	0
GRIN2D	0	0	0	1	0	0	0
GRM1	0	0	0	1	0	0	0
GRM3	0	0	1	0	1	0	0
GRM5	0	0	0	1	0	0	0
GRM8	0	0	0	1	0	0	0
GRSF1	0	0	0	1	0	0	0
GSDMA	0	0	0	1	0	0	0
GSDMC	0	0	0	1	0	0	0
GSDME	0	0	0	1	0	0	0
GSK3A	0	0	0	1	0	0	0
GSK3B	0	0	1	0	0	0	0
GSTA4	0	0	0	1	0	0	0
GSTM5	0	0	0	1	0	0	0
GTF2B	0	0	0	1	0	0	0
GTF2H1	0	0	0	0	0	0	1
GTF2H2	0	0	0	0	0	0	1
GTF2H3	0	0	0	0	0	0	1
GTF2H4	0	0	0	0	0	0	1
GTF2H5	0	0	0	0	0	0	1
GTF2I	0	0	0	1	0	0	0
GUCY1A2	0	0	0	1	0	0	0
GUSB	0	0	0	1	0	0	0
GXYLT1	0	0	0	1	0	0	0
GYPC	0	0	0	1	0	0	0
H1-2	0	0	0	1	0	0	0
H1-3	0	0	0	1	0	0	0
H1-4	0	0	0	1	0	0	0
H1-5	0	0	0	1	0	0	0
H1-8	0	0	0	1	0	0	0
H2AC11	0	0	0	1	0	0	0
H2AC16	0	0	0	1	0	0	0
H2AC17	0	0	0	1	0	0	0
H2AC20	0	0	0	1	0	0	0
H2AC6	0	0	0	1	0	0	0
H2AC7	0	0	0	1	0	0	0
H2AFX	0	0	0	0	0	0	1
H2AZ2	0	0	0	1	0	0	0
H2BC11	0	0	0	1	0	0	0
H2BC12	0	0	0	1	0	0	0
H2BC17	0	0	0	1	0	0	0
H2BC3	0	0	0	1	0	0	0
H2BC5	0	0	0	1	0	0	0
H2BC7	0	0	0	1	0	0	0
H2BC8	0	0	0	1	0	0	0
H2BC9	0	0	0	1	0	0	0
H3-3A	0	0	0	0	1	0	0
H3-3B	0	0	0	0	1	0	0
H3-5	0	0	0	1	0	0	0
H3C10	0	0	0	1	0	0	0
H3C11	0	0	0	1	0	0	0
H3C12	0	0	0	1	0	0	0
H3C2	0	0	0	0	1	0	0
H3C3	0	0	0	1	0	0	0
H3C4	0	0	0	1	0	0	0
H3C8	0	0	0	1	0	0	0
H3F3A	0	0	1	0	0	0	0
H3F3B	0	0	1	0	0	0	0
H4C11	0	0	0	1	0	0	0
H4C2	0	0	0	1	0	0	0
H4C4	0	0	0	1	0	0	0
H4C5	0	0	0	1	0	0	0
H4C8	0	0	0	1	0	0	0
HAPLN1	0	0	0	1	0	0	0
HAVCR1	0	0	0	1	0	0	0
HAX1	0	0	0	1	0	0	0
HCFC2	0	0	0	1	0	0	0
HCN1	0	0	0	1	0	0	0
HDAC1	0	0	0	1	0	0	0
HDAC2	0	0	0	1	0	0	0
HDAC7	0	0	0	1	0	0	0
HDAC9	0	0	0	1	0	0	0
HEATR1	0	0	0	1	0	0	0
HECTD1	0	0	0	1	0	0	0
HECW1	0	0	0	1	0	0	0
HECW2	0	0	0	1	0	0	0
HELQ	0	0	0	0	0	0	1
HELZ2	0	0	0	1	0	0	0
HEPACAM2	0	0	0	1	0	0	0
HERC1	0	0	0	1	0	0	0
HERC2	0	0	0	1	0	0	1
HERPUD1	0	0	1	0	0	0	0
HES1	0	0	0	1	0	0	1
HEXA	0	0	0	1	0	0	0
HEY1	0	0	1	0	1	0	0
HFE	1	0	0	0	0	1	0
HFM1	0	0	0	0	0	0	1
HGF	0	0	1	1	0	0	0
HHAT	0	0	0	1	0	0	0
HHLA2	0	0	0	1	0	0	0
HIF1A	0	0	1	0	1	0	0
HIKESHI	0	0	0	1	0	0	0
HINFP	0	0	0	1	0	0	0
HIP1	0	0	1	0	1	0	0
HIPK2	0	0	0	1	0	0	0
HIST1H3B	0	0	1	0	0	0	0
HIST1H4I	0	0	1	0	0	0	0
HIVEP1	0	0	0	1	0	0	0
HK3	0	0	0	1	0	0	0
HLA-A	0	0	1	1	0	0	0
HLA-B	0	0	0	1	0	0	0
HLA-DQA1	0	0	0	1	0	0	0
HLA-DRB1	0	0	0	1	0	0	0
HLA-DRB5	0	0	0	1	0	0	0
HLA-F	0	0	0	1	0	0	0
HLF	0	0	1	0	1	0	0
HLTF	0	0	0	1	0	0	1
HM13	0	0	0	1	0	0	0
HMBS	0	0	0	0	0	1	0
HMCN1	0	0	0	1	0	0	0
HMGA1	0	0	1	0	1	0	0
HMGA2	0	0	1	0	1	0	0
HMGB1	0	0	0	1	0	0	1
HMGB2	0	0	0	0	0	0	1
HMGN2P46	0	0	1	0	0	0	0
HNF1A	1	0	1	0	1	0	0
HNF1B	0	0	0	1	0	0	0
HNF4A	0	0	0	1	0	0	0
HNRNPA2B1	0	0	1	0	1	0	0
HNRNPA3	0	0	0	1	0	0	0
HNRNPC	0	0	0	1	0	0	0
HNRNPCL1	0	0	0	1	0	0	0
HNRNPD	0	0	0	1	0	0	0
HNRNPDL	0	0	0	1	0	0	0
HNRNPH3	0	0	0	1	0	0	0
HNRNPK	0	0	0	1	0	0	0
HNRNPL	0	0	0	1	0	0	0
HNRNPU	0	0	0	1	0	0	0
HOOK3	0	0	1	0	0	0	0
HORMAD1	0	0	0	1	0	0	0
HOXA10	0	0	0	1	0	0	0
HOXA11	0	0	1	0	1	0	0
HOXA13	0	0	1	0	1	0	0
HOXA7	0	0	0	1	0	0	0
HOXA9	0	0	1	0	1	0	0
HOXB13	0	1	0	0	0	0	0
HOXC11	0	0	1	0	1	0	0
HOXC13	0	0	1	0	1	0	0
HOXC6	0	0	0	1	0	0	0
HOXD11	0	0	1	0	1	0	0
HOXD13	0	0	1	0	1	0	0
HPD	0	0	0	1	0	0	0
HPSE2	0	0	0	1	0	0	0
HRAS	0	0	1	0	1	1	0
HRH4	0	0	0	1	0	0	0
HRNR	0	0	0	1	0	0	0
HS1BP3	0	0	0	1	0	0	0
HS2ST1	0	0	0	1	0	0	0
HSBP1	0	0	0	1	0	0	0
HSF1	0	0	0	1	0	0	0
HSP90AA1	0	0	1	0	0	0	0
HSP90AB1	0	0	1	1	0	0	0
HSPA1L	0	0	0	1	0	0	0
HSPA4	0	0	0	1	0	0	0
HSPG2	0	0	0	1	0	0	0
HTR1E	0	0	0	1	0	0	0
HTR3C	0	0	0	1	0	0	0
HTR7	0	0	0	1	0	0	0
HTRA1	0	0	0	1	0	0	0
HUS1	0	0	0	0	0	0	1
HUWE1	0	0	0	1	0	0	0
HVCN1	0	0	0	1	0	0	0
HYDIN	0	0	0	1	0	0	0
ICAM3	0	0	0	1	0	0	0
ICAM4	0	0	0	1	0	0	0
ID3	0	0	1	0	1	0	0
IDH1	0	0	1	0	1	0	1
IDH2	0	0	1	0	1	0	0
IFI27	0	0	0	1	0	0	0
IFI44L	0	0	0	1	0	0	0
IFIT3	0	0	0	1	0	0	0
IFITM2	0	0	0	1	0	0	0
IFITM3	0	0	0	1	0	0	0
IFT140	0	0	0	1	0	0	0
IGDCC4	0	0	0	1	0	0	0
IGF1R	0	0	0	1	0	0	0
IGF2	0	0	0	1	0	0	0
IGF2BP2	0	0	1	0	1	0	0
IGF2BP3	0	0	0	1	0	0	0
IGF2R	0	0	0	1	0	0	0
IGFN1	0	0	0	1	0	0	0
IGH	0	0	1	0	0	0	0
IGK	0	0	1	0	0	0	0
IGL	0	0	1	0	0	0	0
IGLL5	0	0	0	1	0	0	0
IGSF10	0	0	0	1	0	0	0
IKBKB	0	0	1	0	1	0	0
IKZF1	0	0	1	0	1	0	0
IKZF2	0	0	0	1	0	0	0
IKZF3	0	0	1	1	0	0	0
IL13RA1	0	0	0	1	0	0	0
IL18RAP	0	0	0	1	0	0	0
IL1A	0	0	0	1	0	0	0
IL1B	0	0	0	1	0	0	0
IL1RL1	0	0	0	1	0	0	0
IL2	0	0	1	0	0	0	0
IL21R	0	0	1	0	0	0	0
IL22	0	0	0	1	0	0	0
IL2RG	0	0	0	1	0	0	0
IL36A	0	0	0	1	0	0	0
IL4R	0	0	0	1	0	0	0
IL6ST	0	0	1	0	1	0	0
IL7R	0	0	1	0	1	0	0
IMMP2L	0	0	0	1	0	0	0
IMP4	0	0	0	1	0	0	0
IMPG2	0	0	0	1	0	0	0
ING1	0	0	0	1	0	0	0
INHBA	0	0	0	1	0	0	0
INO80	0	0	0	1	0	0	1
INPP4A	0	0	0	1	0	0	0
INPP4B	0	0	0	1	0	0	0
INPP5J	0	0	0	1	0	0	0
INPPL1	0	0	0	1	0	0	0
INSR	0	0	0	1	0	0	0
INSYN2B	0	0	0	1	0	0	0
INTS12	0	0	0	1	0	0	0
INTS4	0	0	0	1	0	0	0
INTS6L	0	0	0	1	0	0	0
INTS7	0	0	0	1	0	0	0
IPO4	0	0	0	1	0	0	0
IPO5	0	0	0	1	0	0	0
IPO7	0	0	0	1	0	0	0
IQCB1	0	0	0	1	0	0	0
IQCG	0	0	0	1	0	0	0
IQGAP1	0	0	0	1	0	0	0
IQGAP2	0	0	0	1	0	0	0
IRAG1	0	0	0	1	0	0	0
IRAG2	0	0	0	1	0	0	0
IRAK4	0	0	0	1	0	0	0
IRF1	0	0	0	1	0	0	0
IRF2	0	0	0	1	0	0	0
IRF2BP2	0	0	0	1	0	0	0
IRF4	0	0	1	0	1	0	0
IRF5	0	0	0	1	0	0	0
IRF6	0	0	0	1	0	0	0
IRF7	0	0	0	1	0	0	0
IRF8	0	0	0	1	0	0	0
IRS1	0	0	0	1	0	0	0
IRS2	0	0	0	1	0	0	0
IRS4	0	0	1	0	1	0	0
IRX6	0	0	0	1	0	0	0
ISCA2	0	0	0	1	0	0	0
ISOC2	0	0	0	1	0	0	0
ISX	0	0	1	0	1	0	0
ITCH	0	0	0	1	0	0	0
ITGA4	0	0	0	1	0	0	0
ITGAE	0	0	0	1	0	0	0
ITGAV	0	0	1	0	1	0	0
ITGB7	0	0	0	1	0	0	0
ITIH1	0	0	0	1	0	0	0
ITK	0	0	1	1	0	1	0
ITLN1	0	0	0	1	0	0	0
ITPKB	0	0	0	1	0	0	0
ITPR3	0	0	0	1	0	0	0
ITPRID1	0	0	0	1	0	0	0
IWS1	0	0	0	1	0	0	0
JAG1	0	0	0	1	0	0	0
JAK1	0	0	1	0	1	0	0
JAK2	0	0	1	0	1	0	0
JAK3	0	0	1	0	1	0	0
JAKMIP2	0	0	0	1	0	0	0
JAZF1	0	0	1	0	0	0	0
JMJD1C	0	0	0	1	0	0	0
JUN	0	0	1	0	1	0	0
KALRN	0	0	0	1	0	0	0
KANSL1	0	0	0	1	0	0	0
KARS1	0	0	0	1	0	0	0
KASH5	0	0	0	1	0	0	0
KAT5	0	0	0	0	0	0	1
KAT6A	0	0	1	0	1	0	0
KAT6B	0	0	1	0	1	0	0
KAT7	0	0	1	0	1	0	0
KATNB1	0	0	0	1	0	0	0
KBTBD11	0	0	0	1	0	0	0
KBTBD4	0	0	0	1	0	0	0
KBTBD8	0	0	0	1	0	0	0
KCNA4	0	0	0	1	0	0	0
KCNA6	0	0	0	1	0	0	0
KCNAB1	0	0	0	1	0	0	0
KCNB2	0	0	0	1	0	0	0
KCNH2	1	0	0	1	0	0	0
KCNH5	0	0	0	1	0	0	0
KCNJ5	0	0	1	0	1	0	0
KCNJ9	0	0	0	1	0	0	0
KCNK1	0	0	0	1	0	0	0
KCNK10	0	0	0	1	0	0	0
KCNN2	0	0	0	1	0	0	0
KCNN3	0	0	0	1	0	0	0
KCNQ1	1	0	0	0	0	0	0
KCNQ3	0	0	0	1	0	0	0
KCNQ5	0	0	0	1	0	0	0
KCNT2	0	0	0	1	0	0	0
KCNU1	0	0	0	1	0	0	0
KCTD2	0	0	0	1	0	0	0
KCTD7	0	0	0	1	0	0	0
KCTD8	0	0	0	1	0	0	0
KDELR1	0	0	0	1	0	0	0
KDM1A	0	0	0	1	0	0	0
KDM1B	0	0	0	1	0	0	0
KDM2A	0	0	0	1	0	0	0
KDM2B	0	0	0	1	0	0	0
KDM5A	0	0	1	0	1	0	0
KDM5C	0	0	1	0	1	0	0
KDM6A	0	0	1	0	1	0	0
KDR	0	0	1	0	1	0	0
KDSR	0	0	1	0	0	0	0
KEAP1	0	0	1	0	1	0	0
KEL	0	0	0	1	0	0	0
KHDC3L	0	0	0	1	0	0	0
KHDRBS2	0	0	0	1	0	0	0
KHSRP	0	0	0	1	0	0	0
KIAA1549	0	0	1	0	0	0	0
KIF13A	0	0	0	1	0	0	0
KIF16B	0	0	0	1	0	0	0
KIF1A	0	0	0	1	0	0	0
KIF1B	0	0	0	1	0	0	0
KIF21A	0	0	0	1	0	0	0
KIF21B	0	0	0	1	0	0	0
KIF27	0	0	0	1	0	0	0
KIF2B	0	0	0	1	0	0	0
KIF5B	0	0	1	0	0	0	0
KIFC3	0	0	0	1	0	0	0
KIN	0	0	0	1	0	0	0
KIR3DL1	0	0	0	1	0	0	0
KIT	0	0	1	0	1	1	0
KLF2	0	0	0	1	0	0	0
KLF4	0	0	1	0	1	0	0
KLF5	0	0	0	1	0	0	0
KLF6	0	0	1	0	1	0	0
KLHDC4	0	0	0	1	0	0	0
KLHL10	0	0	0	1	0	0	0
KLHL11	0	0	0	1	0	0	0
KLHL17	0	0	0	1	0	0	0
KLHL5	0	0	0	1	0	0	0
KLHL6	0	0	0	1	0	0	0
KLHL8	0	0	0	1	0	0	0
KLK1	0	0	0	1	0	0	0
KLK2	0	0	1	0	0	0	0
KLK3	0	0	0	1	0	0	0
KLK6	0	0	0	1	0	0	0
KLK7	0	0	0	1	0	0	0
KMO	0	0	0	1	0	0	0
KMT2A	0	0	1	0	1	0	0
KMT2B	0	0	0	1	0	0	0
KMT2C	0	0	1	0	1	0	0
KMT2D	0	0	1	0	1	0	0
KMT2E	0	0	0	1	0	0	0
KNDC1	0	0	0	1	0	0	0
KNL1	0	0	1	0	1	0	0
KNSTRN	0	0	1	0	1	0	0
KPNB1	0	0	0	1	0	0	0
KRAS	0	0	1	0	1	0	0
KRCC1	0	0	0	1	0	0	0
KREMEN1	0	0	0	1	0	0	0
KRT13	0	0	0	1	0	0	0
KRT15	0	0	0	1	0	0	0
KRT222	0	0	0	1	0	0	0
KRT84	0	0	0	1	0	0	0
KRTAP12-1	0	0	0	1	0	0	0
KRTAP13-3	0	0	0	1	0	0	0
KRTAP20-2	0	0	0	1	0	0	0
KRTAP4-3	0	0	0	1	0	0	0
KRTAP4-5	0	0	0	1	0	0	0
KRTAP5-11	0	0	0	1	0	0	0
KRTAP5-5	0	0	0	1	0	0	0
KTN1	0	0	1	1	0	0	0
LAMA2	0	0	0	1	0	0	0
LAMA3	0	0	0	1	0	0	0
LAMA4	0	0	0	1	0	0	0
LAMB1	0	0	0	1	0	0	0
LAMC1	0	0	0	1	0	0	0
LAPTM4A	0	0	0	1	0	0	0
LAPTM4B	0	0	0	1	0	0	0
LARP1	0	0	0	1	0	0	0
LARP4B	0	0	1	0	1	0	0
LARP7	0	0	0	1	0	0	0
LASP1	0	0	1	0	0	0	0
LATS1	0	0	1	0	1	0	0
LATS2	0	0	1	0	1	0	0
LBP	0	0	0	1	0	0	0
LCE1D	0	0	0	1	0	0	0
LCE4A	0	0	0	1	0	0	0
LCK	0	0	1	0	1	0	0
LCP1	0	0	1	0	0	0	0
LCTL	0	0	0	1	0	0	0
LDB1	0	0	0	1	0	0	0
LDHAL6A	0	0	0	1	0	0	0
LDLR	1	0	0	0	0	0	0
LDLRAD1	0	0	0	1	0	0	0
LEF1	0	0	1	0	1	0	0
LEMD2	0	0	0	1	0	0	0
LEMD3	0	0	0	1	0	0	0
LEPR	0	0	0	1	0	0	0
LEPROTL1	0	0	1	0	1	0	0
LETM1	0	0	0	1	0	0	0
LFNG	0	0	0	1	0	0	0
LGALS1	0	0	0	1	0	0	0
LGSN	0	0	0	1	0	0	0
LHFPL6	0	0	1	0	0	0	0
LIFR	0	0	1	1	0	0	0
LIG1	0	0	0	0	0	0	1
LIG3	0	0	0	0	0	0	1
LIG4	0	0	0	0	0	0	1
LILRB1	0	0	0	1	0	0	0
LILRB2	0	0	0	1	0	0	0
LIMCH1	0	0	0	1	0	0	0
LIMD2	0	0	0	1	0	0	0
LIMK1	0	0	0	1	0	0	0
LIN7A	0	0	0	1	0	0	0
LLGL1	0	0	0	1	0	0	0
LLGL2	0	0	0	1	0	0	0
LMCD1	0	0	0	1	0	0	0
LMNA	1	0	1	0	0	0	0
LMNTD2	0	0	0	1	0	0	0
LMO1	0	0	1	0	1	0	0
LMO2	0	0	1	0	1	0	0
LMX1A	0	0	0	1	0	0	0
LONRF1	0	0	0	1	0	0	0
LONRF3	0	0	0	1	0	0	0
LOXHD1	0	0	0	1	0	0	0
LPAR1	0	0	0	1	0	0	0
LPAR3	0	0	0	1	0	0	0
LPAR4	0	0	0	1	0	0	0
LPP	0	0	1	0	1	0	0
LRFN2	0	0	0	1	0	0	0
LRFN5	0	0	0	1	0	0	0
LRIG1	0	0	0	1	0	0	0
LRIG2	0	0	0	1	0	0	0
LRIG3	0	0	1	0	1	0	0
LRP1	0	0	0	1	0	0	0
LRP1B	0	0	1	0	1	0	0
LRRC17	0	0	0	1	0	0	0
LRRC18	0	0	0	1	0	0	0
LRRC32	0	0	0	1	0	0	0
LRRC37A3	0	0	0	1	0	0	0
LRRC45	0	0	0	1	0	0	0
LRRC47	0	0	0	1	0	0	0
LRRC4C	0	0	0	1	0	0	0
LRRC55	0	0	0	1	0	0	0
LRRC66	0	0	0	1	0	0	0
LRRC7	0	0	0	1	0	0	0
LRRC75B	0	0	0	1	0	0	0
LRRIQ1	0	0	0	1	0	0	0
LRRIQ3	0	0	0	1	0	0	0
LRRK1	0	0	0	1	0	0	0
LRRK2	0	0	0	1	0	0	0
LRRN3	0	0	0	1	0	0	0
LRRTM1	0	0	0	1	0	0	0
LRRTM4	0	0	0	1	0	0	0
LRTM1	0	0	0	1	0	0	0
LRWD1	0	0	0	1	0	0	0
LSAMP	0	0	0	1	0	0	0
LSM14A	0	0	1	0	0	0	0
LTA4H	0	0	0	1	0	0	0
LTB	0	0	0	1	0	0	0
LTBP2	0	0	0	1	0	0	0
LTBP4	0	0	0	1	0	0	0
LTK	0	0	0	1	0	0	0
LUC7L	0	0	0	1	0	0	0
LUC7L2	0	0	0	1	0	0	0
LUM	0	0	0	1	0	0	0
LUZP1	0	0	0	1	0	0	0
LUZP2	0	0	0	1	0	0	0
LY6K	0	0	0	1	0	0	0
LYL1	0	0	1	0	1	0	0
LYN	0	0	1	1	0	0	0
LYPD8	0	0	0	1	0	0	0
LYPLA1	0	0	0	1	0	0	0
LYRM9	0	0	0	1	0	0	0
LZTR1	0	0	1	0	1	0	0
MACC1	0	0	1	0	1	0	0
MACF1	0	0	0	1	0	0	0
MACROD2	0	0	0	1	0	0	0
MAD2L2	0	0	0	0	0	0	1
MAF	0	0	1	0	1	0	0
MAFA	0	0	0	1	0	0	0
MAFB	0	0	1	0	1	0	0
MAGEA1	0	0	0	1	0	0	0
MAGEA6	0	0	0	1	0	0	0
MAGEC1	0	0	0	1	0	0	0
MAGEC2	0	0	0	1	0	0	0
MAGEC3	0	0	0	1	0	0	0
MAGED1	0	0	0	1	0	0	0
MAGI2	0	0	0	1	0	0	0
MALAT1	0	0	1	0	0	0	0
MALRD1	0	0	0	1	0	0	0
MALSU1	0	0	0	1	0	0	0
MALT1	0	0	1	0	1	0	0
MAML1	0	0	0	1	0	0	0
MAML2	0	0	1	0	1	0	0
MAML3	0	0	0	1	0	0	0
MAMLD1	0	0	0	1	0	0	0
MAMSTR	0	0	0	1	0	0	0
MAN1A2	0	0	0	1	0	0	0
MAN2A1	0	0	0	1	0	0	0
MAP1S	0	0	0	1	0	0	0
MAP2K1	0	0	1	0	1	0	0
MAP2K2	0	0	1	0	1	0	0
MAP2K3	0	0	0	1	0	0	0
MAP2K4	0	0	1	0	1	0	0
MAP2K7	0	0	0	1	0	0	0
MAP3K1	0	0	1	0	1	0	0
MAP3K12	0	0	0	1	0	0	0
MAP3K13	0	0	1	0	1	0	0
MAP3K19	0	0	0	1	0	0	0
MAP3K21	0	0	0	1	0	0	0
MAP3K4	0	0	0	1	0	0	0
MAP3K5	0	0	0	1	0	0	0
MAP3K6	0	0	0	1	0	0	0
MAP3K9	0	0	0	1	0	0	0
MAP4K3	0	0	0	1	0	0	0
MAP7	0	0	0	1	0	0	0
MAPK1	0	0	1	0	1	0	0
MAPK4	0	0	0	1	0	0	0
MAPK7	0	0	0	1	0	0	0
MAPK8IP1	0	0	0	1	0	0	0
MAPKAPK5	0	0	0	1	0	0	0
MAPRE3	0	0	0	1	0	0	0
MARCHF11	0	0	0	1	0	0	0
MARK2	0	0	0	1	0	0	0
MARK3	0	0	0	1	0	0	0
MAS1L	0	0	0	1	0	0	0
MAST1	0	0	0	1	0	0	0
MAST3	0	0	0	1	0	0	0
MAST4	0	0	0	1	0	0	0
MAX	1	0	1	0	1	1	0
MAZ	0	0	0	1	0	0	0
MB21D2	0	0	1	1	0	0	0
MBD1	0	0	0	1	0	0	0
MBD4	0	0	0	0	0	0	1
MBD6	0	0	0	1	0	0	0
MBNL2	0	0	0	1	0	0	0
MBOAT2	0	0	0	1	0	0	0
MC1R	0	0	0	1	0	0	0
MCHR1	0	0	0	1	0	0	0
MCHR2	0	0	0	1	0	0	0
MCL1	0	0	0	1	0	0	0
MCM5	0	0	0	1	0	0	0
MCM7	0	0	0	1	0	0	0
MCMBP	0	0	0	1	0	0	0
MCRS1	0	0	0	1	0	0	0
MDC1	0	0	0	1	0	0	1
MDFIC	0	0	0	1	0	0	0
MDM2	0	0	1	0	1	0	0
MDM4	0	0	1	0	1	0	0
MDS2	0	0	1	0	0	0	0
MECOM	0	0	1	0	1	0	0
MED1	0	0	0	1	0	0	0
MED12	0	0	1	0	1	0	0
MED12L	0	0	0	1	0	0	0
MED13	0	0	0	1	0	0	0
MED16	0	0	0	1	0	0	0
MED23	0	0	0	1	0	0	0
MED31	0	0	0	1	0	0	0
MEF2B	0	0	0	1	0	0	0
MEF2C	0	0	0	1	0	0	0
MEF2D	0	0	0	1	0	0	0
MEN1	1	1	1	0	1	1	0
MEP1A	0	0	0	1	0	0	0
MET	0	1	1	0	1	1	0
METTL14	0	0	0	1	0	0	0
METTL23	0	0	0	1	0	0	0
METTL26	0	0	0	1	0	0	0
METTL3	0	0	0	1	0	0	0
METTL7A	0	0	0	1	0	0	0
MFHAS1	0	0	0	1	0	0	0
MFSD10	0	0	0	1	0	0	0
MGA	0	0	0	1	0	0	0
MGAM	0	0	0	1	0	0	0
MGAT3	0	0	0	1	0	0	0
MGAT5B	0	0	0	1	0	0	0
MGMT	0	0	1	0	1	0	1
MICALCL	0	0	0	1	0	0	0
MIER3	0	0	0	1	0	0	0
MINAR1	0	0	0	1	0	0	0
MIOS	0	0	0	1	0	0	0
MITF	0	1	1	0	1	0	0
MKI67	0	0	0	1	0	0	0
MKNK1	0	0	0	1	0	0	0
MKRN1	0	0	0	1	0	0	0
MKRN3	0	0	0	1	0	0	0
MLF1	0	0	1	0	1	0	0
MLH1	1	1	1	0	1	1	1
MLH3	0	1	0	1	0	0	1
MLLT1	0	0	1	1	0	0	0
MLLT10	0	0	1	0	1	0	0
MLLT11	0	0	1	0	0	0	0
MLLT3	0	0	1	1	0	0	0
MLLT6	0	0	1	0	0	0	0
MLXIPL	0	0	0	1	0	0	0
MMAB	0	0	0	1	0	0	0
MMACHC	0	0	0	1	0	0	0
MME	0	0	0	1	0	0	0
MMEL1	0	0	0	1	0	0	0
MMP13	0	0	0	1	0	0	0
MMP24	0	0	0	1	0	0	0
MMS19	0	0	0	0	0	0	1
MMS22L	0	0	0	1	0	0	0
MN1	0	0	1	0	1	0	0
MNAT1	0	0	0	1	0	0	1
MNX1	0	0	1	0	0	0	0
MOB1B	0	0	0	1	0	0	0
MOCS3	0	0	0	1	0	0	0
MOG	0	0	0	1	0	0	0
MORC4	0	0	0	1	0	0	0
MORF4L1	0	0	0	0	0	0	1
MORN1	0	0	0	1	0	0	0
MOS	0	0	0	1	0	0	0
MOV10	0	0	0	1	0	0	0
MPEG1	0	0	0	1	0	0	0
MPG	0	0	0	0	0	0	1
MPL	0	0	1	0	1	0	0
MPLKIP	0	0	0	0	0	0	1
MPO	0	0	0	1	0	0	0
MPPED2	0	0	0	1	0	0	0
MRAS	0	0	0	1	0	0	0
MRE11A	0	0	0	0	0	0	1
MROH1	0	0	0	1	0	0	0
MROH2A	0	0	0	1	0	0	0
MRPL12	0	0	0	1	0	0	0
MRPL18	0	0	0	1	0	0	0
MRPL20	0	0	0	1	0	0	0
MRPL21	0	0	0	1	0	0	0
MRPL36	0	0	0	1	0	0	0
MRPL40	0	0	0	0	0	0	1
MRPS14	0	0	0	1	0	0	0
MRPS21	0	0	0	1	0	0	0
MRPS31	0	0	0	1	0	0	0
MRPS33	0	0	0	1	0	0	0
MRTFA	0	0	1	0	1	0	0
MS4A6E	0	0	0	1	0	0	0
MSH2	1	1	1	0	1	1	1
MSH3	0	1	0	1	0	0	1
MSH5	0	0	0	1	0	0	0
MSH6	1	1	1	0	1	1	1
MSI2	0	0	1	0	1	0	0
MSN	0	0	1	1	0	0	0
MSR1	0	0	0	1	0	0	0
MST1	0	0	0	1	0	0	0
MST1R	0	0	0	1	0	0	0
MSX2	0	0	0	1	0	0	0
MT1H	0	0	0	1	0	0	0
MTAP	0	0	0	0	0	1	0
MTCP1	0	0	1	0	1	0	0
MTERF3	0	0	0	1	0	0	0
MTFR1L	0	0	0	1	0	0	0
MTG2	0	0	0	1	0	0	0
MTHFD2	0	0	0	1	0	0	0
MTHFR	0	0	0	1	0	0	0
MTMR8	0	0	0	1	0	0	0
MTOR	0	0	1	0	1	0	0
MTREX	0	0	0	1	0	0	0
MTRF1	0	0	0	1	0	0	0
MTUS2	0	0	0	1	0	0	0
MUC1	0	0	1	0	0	0	0
MUC12	0	0	0	1	0	0	0
MUC16	0	0	1	1	0	0	0
MUC17	0	0	0	1	0	0	0
MUC2	0	0	0	1	0	0	0
MUC3A	0	0	0	1	0	0	0
MUC4	0	0	1	1	0	0	0
MUC6	0	0	1	1	0	0	0
MUS81	0	0	0	0	0	0	1
MUSK	0	0	0	1	0	0	0
MUTYH	1	1	1	0	1	1	1
MXRA5	0	0	0	1	0	0	0
MYB	0	0	1	0	1	0	0
MYBL1	0	0	0	1	0	0	0
MYBL2	0	0	0	1	0	0	0
MYBPC3	1	0	0	0	0	0	0
MYC	0	0	1	0	1	0	0
MYCBP2	0	0	0	1	0	0	0
MYCL	0	0	1	0	1	0	0
MYCN	0	0	1	0	1	0	0
MYD88	0	0	1	0	1	0	0
MYH11	1	0	1	0	0	0	0
MYH2	0	0	0	1	0	0	0
MYH4	0	0	0	1	0	0	0
MYH7	1	0	0	1	0	0	0
MYH9	0	0	1	0	1	0	0
MYL12A	0	0	0	1	0	0	0
MYL2	1	0	0	0	0	0	0
MYL3	1	0	0	0	0	0	0
MYLK	0	0	0	1	0	0	0
MYO18B	0	0	0	1	0	0	0
MYO1B	0	0	0	1	0	0	0
MYO1G	0	0	0	1	0	0	0
[truncated: 1,701 more rows]
